# Supplementary material for: Fast, Highly Stable, and Low-Bandgap 2D Halide Perovskite Photodetectors Based on Short-Chained Fluorinated Piperidinium as a Spacer
Source: ACS Appl Mater Interfaces. 2024 Dec 16;17(1):1743–59. doi: 10.1021/acsami.4c18202 (PMC11783540; doi:10.1021/acsami.4c18202)
Supplement: Supplementary file 2 — am4c18202_si_002.cif [file am4c18202_si_002.cif]

 
data_2212106lt_new
 

_publ_contact_author_name    'Professor Norman Lu'
_publ_contact_author_address 
;                
Institute of Organic and Polymeric Materials
National Taipei University of Technology
Taipei 106, Taiwan (ROC).
;
_publ_contact_author_email   'normanlu@mail.ntut.edu.tw'
_publ_requested_journal      'ACS Applied Materials & Interfaces'

_publ_section_title
;
Please see the article.
;

loop_
_publ_author_name            'Professor Norman Lu'
_publ_author_address

;

Institute of Organic and Polymeric Materials
National Taipei University of Technology
Taipei 106, Taiwan (ROC)
;

_publ_section_abstract
;
See main content.
;

_audit_creation_method            'SHELXL-2018/3'
_shelx_SHELXL_version_number      '2018/3'
_chemical_name_systematic         ?
_chemical_name_common             '(4FH-PPH)2PbI4'
_chemical_melting_point           ?
_chemical_formula_moiety          ?
_chemical_formula_sum             'C36 H64 F16 I8 N4 O4 Pb2' 
_chemical_formula_weight          2350.49

loop_
 _atom_type_symbol
 _atom_type_description
 _atom_type_scat_dispersion_real
 _atom_type_scat_dispersion_imag
 _atom_type_scat_source
 'C'  'C'   0.0033   0.0016
 'International Tables Vol C Tables 4.2.6.8 and 6.1.1.4'
 'H'  'H'   0.0000   0.0000
 'International Tables Vol C Tables 4.2.6.8 and 6.1.1.4'
 'F'  'F'   0.0171   0.0103
 'International Tables Vol C Tables 4.2.6.8 and 6.1.1.4'
 'I'  'I'  -0.4742   1.8119
 'International Tables Vol C Tables 4.2.6.8 and 6.1.1.4'
 'N'  'N'   0.0061   0.0033
 'International Tables Vol C Tables 4.2.6.8 and 6.1.1.4'
 'O'  'O'   0.0106   0.0060
 'International Tables Vol C Tables 4.2.6.8 and 6.1.1.4'
 'Pb'  'Pb'  -3.3944  10.1111
 'International Tables Vol C Tables 4.2.6.8 and 6.1.1.4'
 
_space_group_crystal_system       orthorhombic
_space_group_IT_number            41
_space_group_name_H-M_alt         'A b a 2'
_space_group_name_Hall            'A 2 -2ac'
 
_shelx_space_group_comment
;
The symmetry employed for this shelxl refinement is uniquely defined
by the following loop, which should always be used as a source of
symmetry information in preference to the above space-group names.
They are only intended as comments.
;
 
loop_
 _space_group_symop_operation_xyz
 'x, y, z'
 '-x, -y, z'
 'x+1/2, -y+1/2, z'
 '-x+1/2, y+1/2, z'
 'x, y+1/2, z+1/2'
 '-x, -y+1/2, z+1/2'
 'x+1/2, -y+1, z+1/2'
 '-x+1/2, y+1, z+1/2'
 
_cell_length_a                    9.3378(3)
_cell_length_b                    37.9387(12)
_cell_length_c                    8.8182(2)
_cell_angle_alpha                 90
_cell_angle_beta                  90
_cell_angle_gamma                 90
_cell_volume                      3123.97(16)
_cell_formula_units_Z             2
_cell_measurement_temperature     100(2)
_cell_measurement_reflns_used     12716
_cell_measurement_theta_min       2.1520
_cell_measurement_theta_max       37.7740
 
_exptl_crystal_description        plate
_exptl_crystal_colour             'colourless'
_exptl_crystal_density_meas       ?
_exptl_crystal_density_method     ?
_exptl_crystal_density_diffrn     2.499          
_exptl_crystal_F_000              2144
_exptl_transmission_factor_min    ?
_exptl_transmission_factor_max    ?
_exptl_crystal_size_max            0.2
_exptl_crystal_size_mid            0.12
_exptl_crystal_size_min            0.02
_exptl_absorpt_coefficient_mu     9.419
_shelx_estimated_absorpt_T_min    ?
_shelx_estimated_absorpt_T_max    ?
_exptl_absorpt_correction_type    multi-scan
_exptl_absorpt_correction_T_min   0.268
_exptl_absorpt_correction_T_max   0.828
_exptl_absorpt_process_details    
;
CrysAlisPro 1.171.42.58a (Rigaku Oxford Diffraction, 2022)
Empirical absorption correction using spherical harmonics,
implemented in SCALE3 ABSPACK scaling algorithm.
;
_exptl_absorpt_special_details    ?
_diffrn_ambient_temperature       100(2)
_diffrn_radiation_wavelength      0.71073
_diffrn_radiation_type            MoK\a
_diffrn_source                    'Rotating-anode X-ray tube'
_diffrn_measurement_device_type   'XtaLAB Synergy R, DW system, HyPix-Arc 150'
_diffrn_measurement_method        '\w scans'
_diffrn_detector_area_resol_mean  ?
_diffrn_reflns_number             13597
_diffrn_reflns_av_unetI/netI      0.0254
_diffrn_reflns_av_R_equivalents   0.0270
_diffrn_reflns_limit_h_min        -12
_diffrn_reflns_limit_h_max        11
_diffrn_reflns_limit_k_min        -42
_diffrn_reflns_limit_k_max        49
_diffrn_reflns_limit_l_min        -11
_diffrn_reflns_limit_l_max        11
_diffrn_reflns_theta_min          2.147
_diffrn_reflns_theta_max          27.494
_diffrn_reflns_theta_full         25.242
_diffrn_measured_fraction_theta_max   0.999
_diffrn_measured_fraction_theta_full  0.999
_diffrn_reflns_Laue_measured_fraction_max    0.999
_diffrn_reflns_Laue_measured_fraction_full   0.999
_diffrn_reflns_point_group_measured_fraction_max   0.997
_diffrn_reflns_point_group_measured_fraction_full  0.997
_reflns_number_total              3577
_reflns_number_gt                 3411
_reflns_threshold_expression      'I > 2\s(I)'
_reflns_Friedel_coverage          0.867
_reflns_Friedel_fraction_max      0.995
_reflns_Friedel_fraction_full     0.994
 
_reflns_special_details
;
 Reflections were merged by SHELXL according to the crystal
 class for the calculation of statistics and refinement.
 
 _reflns_Friedel_fraction is defined as the number of unique
 Friedel pairs measured divided by the number that would be
 possible theoretically, ignoring centric projections and
 systematic absences.
;
 
_computing_data_collection        'CrysAlisPro 1.171.42.51a (Rigaku OD, 2022)'
_computing_cell_refinement        'CrysAlisPro 1.171.42.51a (Rigaku OD, 2022)'
_computing_data_reduction         'CrysAlisPro 1.171.42.51a (Rigaku OD, 2022)'
_computing_structure_solution     'SHELXT 2018/2 (Sheldrick, 2018)'
_computing_structure_refinement   'SHELXL-2018/3 (Sheldrick, 2018)'
_computing_molecular_graphics     ?
_computing_publication_material   ?
_refine_special_details           ?
_refine_ls_structure_factor_coef  Fsqd
_refine_ls_matrix_type            full
_refine_ls_weighting_scheme       calc
_refine_ls_weighting_details
'w=1/[\s^2^(Fo^2^)+(0.0252P)^2^+10.6258P] where P=(Fo^2^+2Fc^2^)/3'
_atom_sites_solution_primary      ?
_atom_sites_solution_secondary    ?
_atom_sites_solution_hydrogens    geom
_refine_ls_hydrogen_treatment     constr
_refine_ls_extinction_method      none
_refine_ls_extinction_coef        .
_refine_ls_abs_structure_details
;
 Flack x determined using 1481 quotients [(I+)-(I-)]/[(I+)+(I-)]
 (Parsons, Flack and Wagner, Acta Cryst. B69 (2013) 249-259).
;
_refine_ls_abs_structure_Flack    -0.002(3)
_chemical_absolute_configuration  ?
_refine_ls_number_reflns          3577
_refine_ls_number_parameters      183
_refine_ls_number_restraints      25
_refine_ls_R_factor_all           0.0243
_refine_ls_R_factor_gt            0.0222
_refine_ls_wR_factor_ref          0.0526
_refine_ls_wR_factor_gt           0.0519
_refine_ls_goodness_of_fit_ref    1.030
_refine_ls_restrained_S_all       1.029
_refine_ls_shift/su_max           0.001
_refine_ls_shift/su_mean          0.000
 
loop_
 _atom_site_label
 _atom_site_type_symbol
 _atom_site_fract_x
 _atom_site_fract_y
 _atom_site_fract_z
 _atom_site_U_iso_or_equiv
 _atom_site_adp_type
 _atom_site_occupancy
 _atom_site_site_symmetry_order  
 _atom_site_calc_flag
 _atom_site_refinement_flags_posn
 _atom_site_refinement_flags_adp
 _atom_site_refinement_flags_occupancy
 _atom_site_disorder_assembly
 _atom_site_disorder_group
Pb1 Pb 0.500000 0.500000 0.2408(8) 0.0207(14) Uani 0.5 2 d DS T P A 1
I1 I 0.46147(11) 0.58371(3) 0.23789(17) 0.01985(16) Uani 0.8 1 d D . P A 1
I2 I 0.2744(8) 0.4943(3) 0.5149(7) 0.0139(15) Uani 0.39(5) 1 d D . P A 1
C5 C 0.4859(9) 0.5690(2) 0.7935(10) 0.0334(19) Uani 1 1 d D . . . .
H5A H 0.495282 0.543055 0.794705 0.040 Uiso 1 1 calc R U . . .
H5B H 0.427151 0.576101 0.881901 0.040 Uiso 1 1 calc R U . . .
C4 C 0.6313(10) 0.5855(2) 0.8057(12) 0.043(2) Uani 1 1 d D . . . .
H4A H 0.694336 0.575644 0.725922 0.052 Uiso 1 1 calc R U . . .
H4B H 0.673635 0.579556 0.905436 0.052 Uiso 1 1 calc R U . . .
O1 O 0.4868(9) 0.67824(18) 0.4607(9) 0.0520(19) Uani 1 1 d . . . . .
C3 C 0.6239(10) 0.6258(2) 0.7885(10) 0.039(2) Uani 1 1 d . . . . .
H3A H 0.567392 0.636049 0.872531 0.047 Uiso 1 1 calc R U . . .
H3B H 0.721483 0.635909 0.791699 0.047 Uiso 1 1 calc R U . . .
C2 C 0.5529(11) 0.6342(2) 0.6366(10) 0.0370(19) Uani 1 1 d D . . . .
H2 H 0.610816 0.623252 0.553623 0.044 Uiso 1 1 calc R U . . .
F2 F 0.2683(7) 0.69905(19) 0.2653(12) 0.088(2) Uani 1 1 d . . . . .
C1 C 0.4042(9) 0.6191(2) 0.6316(11) 0.039(2) Uani 1 1 d D . . . .
H1A H 0.345431 0.629476 0.713768 0.047 Uiso 1 1 calc R U . . .
H1B H 0.358518 0.624883 0.533367 0.047 Uiso 1 1 calc R U . . .
C7 C 0.4641(14) 0.7143(3) 0.4228(13) 0.055(3) Uani 1 1 d D . . . .
H7A H 0.555525 0.727499 0.423474 0.066 Uiso 1 1 calc R U . . .
H7B H 0.396861 0.725516 0.494857 0.066 Uiso 1 1 calc R U . . .
C8 C 0.4006(11) 0.7130(2) 0.2639(13) 0.051(3) Uani 1 1 d D U . . .
N1 N 0.4128(9) 0.58029(19) 0.6506(9) 0.0381(17) Uani 1 1 d . . . . .
H1C H 0.460740 0.571007 0.570122 0.046 Uiso 1 1 calc R U . . .
H1D H 0.322520 0.571261 0.649770 0.046 Uiso 1 1 calc R U . . .
F3 F 0.6155(8) 0.7064(2) 0.1427(11) 0.093(3) Uani 1 1 d . . . . .
C9 C 0.4824(11) 0.6920(3) 0.1516(12) 0.049(3) Uani 1 1 d D U . . .
H9 H 0.487262 0.666616 0.181983 0.059 Uiso 1 1 calc R U . . .
F4 F 0.4234(11) 0.6957(2) 0.0153(9) 0.099(3) Uani 1 1 d . . . . .
F1 F 0.3863(8) 0.74678(16) 0.2150(9) 0.074(2) Uani 1 1 d . . . . .
I1A I 0.4875(9) 0.5840(2) 0.2185(17) 0.093(4) Uani 0.2 1 d D . P A 2
Pb1A Pb 0.500000 0.500000 0.2442(5) 0.0129(11) Uani 0.5 2 d DS T P A 2
I2A I 0.2676(8) 0.4986(3) 0.5088(7) 0.0320(14) Uani 0.61(5) 1 d D . P A 2
C6 C 0.5425(12) 0.6735(2) 0.6076(11) 0.044(2) Uani 1 1 d D . . . .
H6A H 0.478676 0.684669 0.683406 0.053 Uiso 1 1 calc R U . . .
H6B H 0.638318 0.684538 0.615451 0.053 Uiso 1 1 calc R U . . .
 
loop_
 _atom_site_aniso_label
 _atom_site_aniso_U_11
 _atom_site_aniso_U_22
 _atom_site_aniso_U_33
 _atom_site_aniso_U_23
 _atom_site_aniso_U_13
 _atom_site_aniso_U_12
Pb1 0.023(2) 0.0087(15) 0.031(2) 0.000 0.000 0.0023(11)
I1 0.0210(3) 0.0166(4) 0.0220(3) -0.0015(3) -0.0013(4) 0.0018(2)
I2 0.0150(17) 0.0151(18) 0.0115(19) -0.0018(10) 0.0005(14) -0.0037(10)
C5 0.039(5) 0.026(4) 0.035(4) 0.004(3) -0.003(3) -0.007(4)
C4 0.032(5) 0.035(5) 0.064(6) 0.009(4) -0.011(4) 0.003(4)
O1 0.083(6) 0.026(3) 0.047(4) 0.005(3) -0.015(4) -0.005(3)
C3 0.034(5) 0.039(5) 0.045(5) -0.003(4) -0.003(4) -0.010(4)
C2 0.044(5) 0.028(4) 0.038(4) -0.001(3) -0.003(4) -0.006(4)
F2 0.042(3) 0.107(5) 0.114(6) 0.021(6) -0.002(4) -0.016(4)
C1 0.033(5) 0.034(5) 0.051(5) 0.009(4) -0.006(4) -0.003(4)
C7 0.085(8) 0.019(5) 0.061(7) 0.005(4) -0.006(6) -0.002(5)
C8 0.047(5) 0.036(4) 0.070(7) 0.008(5) 0.004(5) -0.001(4)
N1 0.038(4) 0.037(4) 0.039(4) 0.002(3) -0.006(3) -0.011(3)
F3 0.060(5) 0.085(6) 0.135(7) 0.027(5) 0.035(5) 0.013(4)
C9 0.054(7) 0.049(6) 0.045(6) -0.001(5) 0.000(4) 0.002(5)
F4 0.150(9) 0.090(6) 0.056(4) 0.002(4) -0.028(5) 0.039(6)
F1 0.102(5) 0.045(3) 0.074(5) 0.013(3) 0.001(5) 0.020(3)
I1A 0.144(8) 0.037(3) 0.098(7) -0.018(3) 0.051(6) -0.006(3)
Pb1A 0.0076(16) 0.0253(19) 0.0058(11) 0.000 0.000 0.0007(11)
I2A 0.0324(18) 0.031(2) 0.0329(17) -0.0081(12) 0.0171(14) -0.0093(13)
C6 0.050(6) 0.028(5) 0.054(6) -0.002(4) -0.004(4) -0.008(4)
 
_geom_special_details
;
 All esds (except the esd in the dihedral angle between two l.s. planes)
 are estimated using the full covariance matrix.  The cell esds are taken
 into account individually in the estimation of esds in distances, angles
 and torsion angles; correlations between esds in cell parameters are only
 used when they are defined by crystal symmetry.  An approximate (isotropic)
 treatment of cell esds is used for estimating esds involving l.s. planes.
;
 
loop_
 _geom_bond_atom_site_label_1
 _geom_bond_atom_site_label_2
 _geom_bond_distance
 _geom_bond_site_symmetry_2
 _geom_bond_publ_flag
Pb1 I1 3.1961(12) 2_665 ?
Pb1 I1 3.1962(12) . ?
Pb1 I2 3.214(10) . ?
Pb1 I2 3.214(10) 2_665 ?
Pb1 I2 3.253(9) 8_544 ?
Pb1 I2 3.253(9) 7_554 ?
C5 N1 1.495(11) . ?
C5 C4 1.498(11) . ?
C5 H5A 0.9900 . ?
C5 H5B 0.9900 . ?
C4 C3 1.537(12) . ?
C4 H4A 0.9900 . ?
C4 H4B 0.9900 . ?
O1 C6 1.408(12) . ?
O1 C7 1.423(12) . ?
C3 C2 1.528(12) . ?
C3 H3A 0.9900 . ?
C3 H3B 0.9900 . ?
C2 C1 1.502(12) . ?
C2 C6 1.517(11) . ?
C2 H2 1.0000 . ?
F2 C8 1.344(11) . ?
C1 N1 1.486(11) . ?
C1 H1A 0.9900 . ?
C1 H1B 0.9900 . ?
C7 C8 1.522(14) . ?
C7 H7A 0.9900 . ?
C7 H7B 0.9900 . ?
C8 F1 1.359(10) . ?
C8 C9 1.483(13) . ?
N1 H1C 0.9100 . ?
N1 H1D 0.9100 . ?
F3 C9 1.360(12) . ?
C9 F4 1.330(12) . ?
C9 H9 1.0000 . ?
I1A Pb1A 3.199(8) . ?
Pb1A I2A 3.187(7) . ?
Pb1A I2A 3.187(7) 2_665 ?
Pb1A I2A 3.249(7) 8_544 ?
Pb1A I2A 3.249(7) 7_554 ?
C6 H6A 0.9900 . ?
C6 H6B 0.9900 . ?
 
loop_
 _geom_angle_atom_site_label_1
 _geom_angle_atom_site_label_2
 _geom_angle_atom_site_label_3
 _geom_angle
 _geom_angle_site_symmetry_1
 _geom_angle_site_symmetry_3
 _geom_angle_publ_flag
I1 Pb1 I1 179.1(3) 2_665 . ?
I1 Pb1 I2 90.7(2) 2_665 . ?
I1 Pb1 I2 90.0(2) . . ?
I1 Pb1 I2 89.9(2) 2_665 2_665 ?
I1 Pb1 I2 90.7(2) . 2_665 ?
I2 Pb1 I2 82.4(3) . 2_665 ?
I1 Pb1 I2 91.0(2) 2_665 8_544 ?
I1 Pb1 I2 88.4(2) . 8_544 ?
I2 Pb1 I2 86.54(4) . 8_544 ?
I2 Pb1 I2 169.0(3) 2_665 8_544 ?
I1 Pb1 I2 88.4(2) 2_665 7_554 ?
I1 Pb1 I2 91.0(2) . 7_554 ?
I2 Pb1 I2 169.0(3) . 7_554 ?
I2 Pb1 I2 86.55(4) 2_665 7_554 ?
I2 Pb1 I2 104.5(3) 8_544 7_554 ?
Pb1 I2 Pb1 166.5(4) . 7_455 ?
N1 C5 C4 110.8(7) . . ?
N1 C5 H5A 109.5 . . ?
C4 C5 H5A 109.5 . . ?
N1 C5 H5B 109.5 . . ?
C4 C5 H5B 109.5 . . ?
H5A C5 H5B 108.1 . . ?
C5 C4 C3 111.4(7) . . ?
C5 C4 H4A 109.3 . . ?
C3 C4 H4A 109.3 . . ?
C5 C4 H4B 109.3 . . ?
C3 C4 H4B 109.3 . . ?
H4A C4 H4B 108.0 . . ?
C6 O1 C7 113.1(8) . . ?
C2 C3 C4 108.3(7) . . ?
C2 C3 H3A 110.0 . . ?
C4 C3 H3A 110.0 . . ?
C2 C3 H3B 110.0 . . ?
C4 C3 H3B 110.0 . . ?
H3A C3 H3B 108.4 . . ?
C1 C2 C6 108.0(8) . . ?
C1 C2 C3 110.3(8) . . ?
C6 C2 C3 112.5(7) . . ?
C1 C2 H2 108.7 . . ?
C6 C2 H2 108.7 . . ?
C3 C2 H2 108.7 . . ?
N1 C1 C2 108.9(8) . . ?
N1 C1 H1A 109.9 . . ?
C2 C1 H1A 109.9 . . ?
N1 C1 H1B 109.9 . . ?
C2 C1 H1B 109.9 . . ?
H1A C1 H1B 108.3 . . ?
O1 C7 C8 104.1(8) . . ?
O1 C7 H7A 110.9 . . ?
C8 C7 H7A 110.9 . . ?
O1 C7 H7B 110.9 . . ?
C8 C7 H7B 110.9 . . ?
H7A C7 H7B 109.0 . . ?
F2 C8 F1 106.5(8) . . ?
F2 C8 C9 105.5(9) . . ?
F1 C8 C9 110.2(9) . . ?
F2 C8 C7 111.2(10) . . ?
F1 C8 C7 107.5(8) . . ?
C9 C8 C7 115.5(9) . . ?
C1 N1 C5 113.7(7) . . ?
C1 N1 H1C 108.8 . . ?
C5 N1 H1C 108.8 . . ?
C1 N1 H1D 108.8 . . ?
C5 N1 H1D 108.8 . . ?
H1C N1 H1D 107.7 . . ?
F4 C9 F3 106.5(10) . . ?
F4 C9 C8 109.5(9) . . ?
F3 C9 C8 107.0(9) . . ?
F4 C9 H9 111.2 . . ?
F3 C9 H9 111.2 . . ?
C8 C9 H9 111.2 . . ?
I2A Pb1A I1A 92.5(3) . . ?
I2A Pb1A I1A 93.4(3) 2_665 . ?
I1A Pb1A I1A 171.9(6) 2_665 . ?
I2A Pb1A I2A 86.777(16) . 8_544 ?
I2A Pb1A I2A 172.7(3) 2_665 8_544 ?
I1A Pb1A I2A 88.1(3) 2_665 8_544 ?
I1A Pb1A I2A 86.7(3) . 8_544 ?
O1 C6 C2 107.7(7) . . ?
O1 C6 H6A 110.2 . . ?
C2 C6 H6A 110.2 . . ?
O1 C6 H6B 110.2 . . ?
C2 C6 H6B 110.2 . . ?
H6A C6 H6B 108.5 . . ?
 
loop_
 _geom_torsion_atom_site_label_1
 _geom_torsion_atom_site_label_2
 _geom_torsion_atom_site_label_3
 _geom_torsion_atom_site_label_4
 _geom_torsion
 _geom_torsion_site_symmetry_1
 _geom_torsion_site_symmetry_2
 _geom_torsion_site_symmetry_3
 _geom_torsion_site_symmetry_4
 _geom_torsion_publ_flag
N1 C5 C4 C3 53.5(11) . . . . ?
C5 C4 C3 C2 -56.8(10) . . . . ?
C4 C3 C2 C1 60.2(10) . . . . ?
C4 C3 C2 C6 -179.1(8) . . . . ?
C6 C2 C1 N1 176.7(8) . . . . ?
C3 C2 C1 N1 -60.1(10) . . . . ?
C6 O1 C7 C8 -178.4(9) . . . . ?
O1 C7 C8 F2 68.4(11) . . . . ?
O1 C7 C8 F1 -175.3(9) . . . . ?
O1 C7 C8 C9 -51.8(13) . . . . ?
C2 C1 N1 C5 57.2(10) . . . . ?
C4 C5 N1 C1 -54.3(10) . . . . ?
F2 C8 C9 F4 62.4(12) . . . . ?
F1 C8 C9 F4 -52.2(12) . . . . ?
C7 C8 C9 F4 -174.3(9) . . . . ?
F2 C8 C9 F3 177.4(9) . . . . ?
F1 C8 C9 F3 62.8(11) . . . . ?
C7 C8 C9 F3 -59.3(12) . . . . ?
C7 O1 C6 C2 176.7(9) . . . . ?
C1 C2 C6 O1 -62.8(10) . . . . ?
C3 C2 C6 O1 175.3(8) . . . . ?
 
_refine_diff_density_max    0.753
_refine_diff_density_min   -0.503
_refine_diff_density_rms    0.116

_shelx_res_file
;
TITL 2212106lt_new_a.res in Aba2
    2212106lt_new.res
    created by SHELXL-2018/3 at 21:27:47 on 15-Nov-2024
REM Old TITL 2212106lt_new in Cmca
REM SHELXT solution in Aba2: R1 0.096, Rweak 0.011, Alpha 0.037
REM <I/s> 0.579 for 130 systematic absences, Orientation a'=c, b'=-b, c'=a
REM Flack x = 0.068 ( 0.006 ) from 1359 Parsons' quotients
REM Formula found by SHELXT: C24 N11 F1 I4 Pb
CELL 0.71073 9.3378 37.9387 8.8182 90 90 90
ZERR 2 0.0003 0.0012 0.0002 0 0 0
LATT -5
SYMM -X,-Y,+Z
SYMM 0.5+X,0.5-Y,+Z
SYMM 0.5-X,0.5+Y,+Z
SFAC C H F I N O Pb
UNIT 72 128 32 16 8 8 4
SADI Pb1 I1 Pb1A I1A
SADI Pb1 I2 Pb1A I2A
SADI 0.04 I1 I2 I1A I2A
SADI Pb1A I2A Pb1A I1A
RIGU Pb1A
DFIX 1.53 C1 C2
DFIX 1.53 C4 C5
DFIX 1.53 C8 C9
DFIX 1.53 C8 C7
DFIX 1.53 C6 C2
ISOR C8 C9
SIMU 0.1 0.2 2 C8
SIMU 0.1 0.2 2 C9

L.S. 20 0 0
PLAN  20
TEMP -173.15
CONF
CONN 24 C1
list 4
MORE -1
BOND $H
fmap 2 53
acta
OMIT -3 55
REM <olex2.extras>
REM <HklSrc "%.\\2212106lt_new.hkl">
REM </olex2.extras>

WGHT    0.025200   10.625801
FVAR       0.09717   0.39272
PART 1
PB1   7    0.500000    0.500000    0.240754    10.25000    0.02283    0.00871 =
         0.03062    0.00000    0.00000    0.00230
I1    4    0.461470    0.583707    0.237889    10.80000    0.02100    0.01657 =
         0.02198   -0.00152   -0.00125    0.00182
I2    4    0.274397    0.494288    0.514889    21.00000    0.01500    0.01506 =
         0.01150   -0.00175    0.00052   -0.00366

PART 0
C5    1    0.485902    0.569046    0.793515    11.00000    0.03930    0.02623 =
         0.03470    0.00404   -0.00308   -0.00677
AFIX  23
H5A   2    0.495282    0.543055    0.794705    11.00000   -1.20000
H5B   2    0.427151    0.576101    0.881901    11.00000   -1.20000
AFIX   0
C4    1    0.631321    0.585473    0.805693    11.00000    0.03153    0.03476 =
         0.06392    0.00912   -0.01089    0.00343
AFIX  23
H4A   2    0.694336    0.575644    0.725922    11.00000   -1.20000
H4B   2    0.673635    0.579556    0.905436    11.00000   -1.20000
AFIX   0
O1    6    0.486756    0.678237    0.460674    11.00000    0.08261    0.02634 =
         0.04705    0.00533   -0.01534   -0.00473
C3    1    0.623872    0.625751    0.788482    11.00000    0.03435    0.03867 =
         0.04505   -0.00265   -0.00325   -0.00961
AFIX  23
H3A   2    0.567392    0.636049    0.872531    11.00000   -1.20000
H3B   2    0.721483    0.635909    0.791699    11.00000   -1.20000
AFIX   0
C2    1    0.552949    0.634199    0.636608    11.00000    0.04428    0.02830 =
         0.03839   -0.00067   -0.00278   -0.00638
AFIX  13
H2    2    0.610816    0.623252    0.553623    11.00000   -1.20000
AFIX   0
F2    3    0.268310    0.699046    0.265280    11.00000    0.04236    0.10684 =
         0.11420    0.02125   -0.00171   -0.01604
C1    1    0.404220    0.619138    0.631607    11.00000    0.03313    0.03361 =
         0.05122    0.00851   -0.00610   -0.00295
AFIX  23
H1A   2    0.345431    0.629476    0.713768    11.00000   -1.20000
H1B   2    0.358518    0.624883    0.533367    11.00000   -1.20000
AFIX   0
C7    1    0.464125    0.714276    0.422801    11.00000    0.08454    0.01861 =
         0.06091    0.00520   -0.00597   -0.00211
AFIX  23
H7A   2    0.555525    0.727499    0.423474    11.00000   -1.20000
H7B   2    0.396861    0.725516    0.494857    11.00000   -1.20000
AFIX   0
C8    1    0.400644    0.713001    0.263928    11.00000    0.04688    0.03599 =
         0.07025    0.00791    0.00372   -0.00130
N1    5    0.412806    0.580288    0.650612    11.00000    0.03809    0.03740 =
         0.03876    0.00188   -0.00604   -0.01069
AFIX  23
H1C   2    0.460740    0.571007    0.570122    11.00000   -1.20000
H1D   2    0.322520    0.571261    0.649770    11.00000   -1.20000
AFIX   0
F3    3    0.615459    0.706442    0.142656    11.00000    0.06036    0.08458 =
         0.13523    0.02686    0.03474    0.01335
C9    1    0.482396    0.691984    0.151626    11.00000    0.05429    0.04867 =
         0.04514   -0.00063    0.00028    0.00202
AFIX  13
H9    2    0.487262    0.666616    0.181983    11.00000   -1.20000
AFIX   0
F4    3    0.423386    0.695672    0.015295    11.00000    0.15033    0.08970 =
         0.05571    0.00170   -0.02805    0.03852
F1    3    0.386320    0.746783    0.215020    11.00000    0.10209    0.04521 =
         0.07350    0.01269    0.00104    0.02001

PART 2
I1A   4    0.487463    0.584041    0.218486    10.20000    0.14388    0.03727 =
         0.09769   -0.01807    0.05085   -0.00615
PB1A  7    0.500000    0.500000    0.244230    10.25000    0.00764    0.02534 =
         0.00582    0.00000    0.00000    0.00074
I2A   4    0.267565    0.498581    0.508810   -21.00000    0.03241    0.03053 =
         0.03295   -0.00809    0.01712   -0.00934

PART 0
C6    1    0.542475    0.673531    0.607618    11.00000    0.05042    0.02810 =
         0.05368   -0.00217   -0.00434   -0.00780
AFIX  23
H6A   2    0.478676    0.684669    0.683406    11.00000   -1.20000
H6B   2    0.638318    0.684538    0.615451    11.00000   -1.20000
AFIX   0
HKLF 4


REM  2212106lt_new_a.res in Aba2
REM wR2 = 0.0526, GooF = S = 1.030, Restrained GooF = 1.029 for all data
REM R1 = 0.0222 for 3411 Fo > 4sig(Fo) and 0.0243 for all 3577 data
REM 183 parameters refined using 25 restraints

END

WGHT      0.0252     10.6257

REM Highest difference peak  0.753,  deepest hole -0.503,  1-sigma level  0.116
Q1    1   0.5040  0.5181  0.2712  11.00000  0.05    0.75
Q2    1   0.5213  0.6405  0.7428  11.00000  0.05    0.75
Q3    1   0.3794  0.6193  0.7453  11.00000  0.05    0.67
Q4    1   0.4562  0.5622  0.2284  11.00000  0.05    0.55
Q5    1   0.2598  0.4851  0.4993  11.00000  0.05    0.54
Q6    1   0.2618  0.5174  0.4777  11.00000  0.05    0.51
Q7    1   0.4793  0.7425  0.2420  11.00000  0.05    0.48
Q8    1   0.5156  0.5588  0.7170  11.00000  0.05    0.46
Q9    1   0.5000  0.5000  0.1354  10.50000  0.05    0.46
Q10   1   0.2796  0.5164  0.5640  11.00000  0.05    0.44
Q11   1   0.3864  0.5822  0.2367  11.00000  0.05    0.43
Q12   1   0.3481  0.5014  0.4641  11.00000  0.05    0.41
Q13   1   0.1803  0.5041  0.4306  11.00000  0.05    0.40
Q14   1   0.3203  0.5202  0.5361  11.00000  0.05    0.40
Q15   1   0.6891  0.6963  0.2602  11.00000  0.05    0.40
Q16   1   0.5853  0.4994  0.3305  11.00000  0.05    0.39
Q17   1   0.6586  0.5802  0.7271  11.00000  0.05    0.38
Q18   1   0.5239  0.6767  0.7138  11.00000  0.05    0.36
Q19   1   0.7313  0.6819  0.5225  11.00000  0.05    0.36
Q20   1   0.5649  0.5979  0.2596  11.00000  0.05    0.35
;
_shelx_res_checksum   57721

_shelx_hkl_file
;
   0   0 -14  199.07   11.61
   0   0 -14  170.93   12.80
   0   0 -12  185.59   11.82
   0   0 -12  204.13   10.86
   0   0 -10  530.78   19.59
   0   0 -10  552.20   18.71
   0   0  -8 1424.49   39.76
   0   0  -8 1425.35   39.00
   0   0  -8 1441.30   40.94
   0   0  -6  443.25   13.58
   0   0  -4 6257.17  151.17
   0   0  -4 6144.54  150.85
   0   0  -4 6244.83  151.74
   0   0  -2 2985.98   72.39
   0   0  -2 2968.83   72.14
   0   0  -2 2936.23   71.95
   0   0   2 2663.58   65.34
   0   0   4 6189.53  151.48
   0   0   6  355.65   12.97
   0   0   8 1596.15   45.25
   0   0  10  449.46   18.94
   0   1 -15  -12.51    8.27
   0  -1 -15   -7.17    7.35
   0  -1 -13    4.00    6.05
   0   1 -13   -4.64    5.90
   0  -1 -13   -1.25    5.25
   0   1 -13    3.46    5.38
   0  -1 -11   -0.94    4.50
   0   1 -11    0.76    4.44
   0  -1 -11    0.73    4.10
   0   1 -11    1.44    4.54
   0  -1  -9    1.47    3.48
   0   1  -9   -0.38    3.41
   0   1  -9    1.25    3.33
   0  -1  -9    2.22    4.39
   0  -1  -9   -3.54    3.53
   0   1  -7    0.32    3.37
   0  -1  -7    0.97    2.97
   0  -1  -7    2.04    2.73
   0   1  -7    1.45    2.60
   0   1  -7    0.19    2.68
   0  -1  -7    2.54    2.59
   0  -1  -5   -0.72    1.91
   0   1  -5   -0.28    2.02
   0   1  -5    1.51    2.06
   0  -1  -5    1.09    1.99
   0  -1  -5    1.24    2.43
   0   1  -5    0.62    2.56
   0   1  -3   -0.87    1.57
   0  -1  -3   -0.74    1.80
   0  -1  -3    0.76    1.52
   0   1  -3    0.49    1.86
   0   1  -3    1.22    1.57
   0  -1  -1   -0.09    0.50
   0   1   1   -0.18    0.76
   0  -1   1   -0.25    0.63
   0  -1   1    0.33    0.53
   0  -1   3    0.52    1.95
   0   1   3   -2.11    1.81
   0  -1   3    0.12    1.93
   0   1   7   -1.36    3.28
   0  -1   7    0.34    3.10
   0   1   9    2.33    4.20
   0  -1   9    4.71    4.63
   0   2 -14  145.15   10.20
   0  -2 -14  137.31   10.04
   0  -2 -14  120.76   11.32
   0   2 -14  147.45   11.68
   0  -2 -12  150.33    9.34
   0  -2 -12  162.44   10.85
   0   2 -12  147.67   10.64
   0   2 -12  155.46    9.65
   0  -2 -10  286.27   11.55
   0  -2 -10  295.30   12.07
   0   2 -10  284.62   12.39
   0   2 -10  261.88   12.91
   0  -2 -10  303.62   13.07
   0  -2  -8  864.26   26.02
   0   2  -8  829.68   25.39
   0  -2  -8  875.86   25.15
   0  -2  -8  888.19   27.21
   0  -2  -6  468.02   14.44
   0  -2  -6  473.20   15.19
   0   2  -6  492.46   14.39
   0  -2  -4 3130.26   78.32
   0  -2  -4 3200.87   79.24
   0   2  -4 3234.80   79.21
   0   2  -4 3183.34   78.26
   0   2  -4 3202.04   78.85
   0  -2  -4 3163.09   78.40
   0  -2  -2  120.45    4.41
   0   2  -2  121.30    3.96
   0   2  -2  114.26    4.30
   0  -2  -2  117.52    3.87
   0  -2   2   79.84    3.30
   0   2   2   79.10    3.41
   0  -2   2   81.12    3.02
   0   2   2   76.01    3.03
   0   2   4 3359.96   84.19
   0  -2   4 3406.43   84.21
   0  -2   6  284.61   11.40
   0   2   6  308.73   11.61
   0   2   8  954.64   29.19
   0  -2   8  911.18   28.96
   0  -2  10  213.95   12.47
   0  -3 -15    2.57    7.32
   0   3 -15   -3.98    7.09
   0  -3 -13   -3.40    6.05
   0   3 -13    4.11    6.13
   0  -3 -13    3.21    5.32
   0   3 -13    3.60    5.22
   0  -3 -11    4.18    4.51
   0   3 -11   -0.49    4.41
   0   3 -11    4.73    4.64
   0  -3 -11    2.77    4.23
   0   3  -9   -2.96    3.60
   0  -3  -9    1.13    3.26
   0  -3  -9    5.83    4.55
   0   3  -9    2.29    3.41
   0  -3  -9    0.72    3.21
   0   3  -7    0.77    2.67
   0  -3  -7   -1.82    2.59
   0   3  -7    1.28    2.71
   0  -3  -7    0.43    2.27
   0  -3  -7    4.88    3.34
   0   3  -5   -1.03    2.55
   0  -3  -5    2.32    2.53
   0   3  -5   -0.42    1.94
   0  -3  -5   -0.72    1.99
   0  -3  -5   -0.29    2.03
   0  -3  -5    0.73    1.84
   0   3  -5    0.18    2.11
   0  -3  -3    0.68    1.36
   0  -3  -3    0.11    1.52
   0  -3  -3    0.54    1.94
   0   3  -3    0.12    1.89
   0   3  -3    0.87    1.51
   0  -3  -1   -0.22    0.62
   0  -3  -1    0.17    0.47
   0   3   1   -0.18    0.71
   0   3   1    0.44    0.54
   0  -3   3    0.73    1.79
   0   3   3   -0.10    1.57
   0  -3   3   -1.34    1.40
   0   3   3   -1.35    2.05
   0  -3   7    2.74    3.26
   0   3   7    1.02    3.18
   0  -3   9    0.47    4.15
   0  -3  11    0.61    5.66
   0   4 -14   28.95    7.22
   0  -4 -14   56.74    8.71
   0   4 -14   51.29    8.86
   0  -4 -12  106.85    7.85
   0   4 -12   98.55    8.33
   0  -4 -12   97.24    8.89
   0   4 -12  103.38    9.15
   0  -4 -10  109.08    7.02
   0   4 -10   94.37    7.17
   0  -4 -10  103.52    7.00
   0  -4 -10  108.57    8.96
   0   4 -10  104.51    7.95
   0  -4 -10   90.88    7.30
   0   4  -8  412.98   14.53
   0  -4  -8  386.17   13.44
   0  -4  -8  380.22   14.23
   0  -4  -8  416.25   15.62
   0  -4  -6  302.18   10.38
   0  -4  -6  316.56   11.00
   0  -4  -4 1916.66   48.54
   0  -4  -4 1950.51   48.02
   0   4  -4 1863.81   47.46
   0  -4  -4 1879.16   48.70
   0   4  -4 1865.23   48.26
   0  -4  -4 1908.96   47.44
   0  -4  -2  633.69   16.09
   0  -4  -2  625.39   16.45
   0  -4  -2  644.57   16.92
   0   4   0 1960.60   48.24
   0  -4   2  607.67   15.80
   0  -4   2  597.14   15.41
   0   4   2  597.76   15.24
   0   4   2  574.94   15.52
   0  -4   4 1957.95   49.59
   0   4   4 1940.01   49.06
   0  -4   4 1941.73   48.73
   0   4   4 1950.79   49.94
   0  -4   6  181.49    8.41
   0   4   6  163.71    8.11
   0  -4   8  484.30   17.94
   0  -4  10   43.95    6.93
   0  -4  12  180.73   13.34
   0  -5 -15    3.83    7.03
   0   5 -15   -1.33    7.09
   0  -5 -13    3.08    5.00
   0   5 -13    0.47    5.51
   0   5 -13    0.60    5.88
   0  -5 -13   14.09    6.02
   0  -5 -11    1.83    4.51
   0   5 -11    0.41    4.59
   0  -5 -11    1.33    4.03
   0   5 -11    2.99    4.71
   0  -5  -9    2.42    3.23
   0  -5  -9   -2.49    3.60
   0   5  -9   -0.69    3.45
   0  -5  -9   -0.54    3.59
   0  -5  -9    4.56    4.55
   0  -5  -7    2.30    3.25
   0   5  -7   -1.09    2.89
   0  -5  -7    0.62    2.64
   0  -5  -7    0.20    2.38
   0   5  -5   -0.99    2.22
   0  -5  -5    0.41    1.76
   0  -5  -5   -2.37    2.60
   0  -5  -5    1.84    2.90
   0  -5  -5   -0.35    1.88
   0  -5  -3    0.62    1.21
   0  -5  -3   -0.14    1.97
   0  -5  -3    0.53    1.44
   0  -5  -1   -0.71    0.72
   0   5   1    0.21    0.87
   0  -5   1    0.64    1.20
   0  -5   3    1.54    1.95
   0   5   3    1.17    1.44
   0  -5   3   -0.38    1.49
   0  -5   5    1.63    2.44
   0  -5   7    1.03    3.18
   0  -5   9    1.42    4.18
   0  -5  11    4.28    5.63
   0   6 -14   37.97    7.25
   0  -6 -14   25.30    7.21
   0   6 -14   25.02    8.04
   0  -6 -12   97.02    7.40
   0   6 -12   81.25    8.81
   0  -6 -12   82.27    8.47
   0   6 -12   94.69    8.59
   0  -6 -10   57.77    5.75
   0  -6 -10   63.06    5.58
   0  -6 -10   68.78    6.45
   0   6 -10   63.94    6.83
   0  -6 -10   66.60    7.84
   0   6 -10   63.78    6.35
   0  -6  -8  325.95   12.59
   0  -6  -8  322.15   11.55
   0   6  -8  324.99   12.75
   0  -6  -8  332.06   13.66
   0  -6  -6  349.44   11.89
   0  -6  -4  645.20   17.61
   0  -6  -4  626.94   16.94
   0  -6  -4  624.39   18.40
   0  -6  -2 3285.11   79.98
   0   6   0  673.43   18.11
   0   6   0  678.07   16.94
   0   6   2 3068.01   75.04
   0   6   2 3128.39   75.43
   0   6   4  778.72   21.11
   0  -6   4  786.67   21.08
   0  -6   4  805.81   21.86
   0  -6   6  273.40   11.04
   0  -6   8  423.83   16.49
   0  -6  10   15.25    5.85
   0  -6  12  174.28   13.15
   0  -6  14    1.44    7.80
   0  -7 -15    4.43    6.85
   0   7 -15    4.05    7.15
   0   7 -13    2.43    5.79
   0  -7 -13    6.14    5.63
   0   7 -13   -4.86    5.87
   0  -7 -11    2.88    4.06
   0   7 -11    1.01    4.62
   0   7 -11    4.73    4.77
   0  -7 -11   -3.19    4.63
   0  -7 -11   -1.19    5.79
   0   7  -9    1.44    3.60
   0  -7  -9    2.80    3.70
   0  -7  -9    0.26    2.93
   0  -7  -9   -0.46    4.69
   0  -7  -9   -4.22    3.74
   0  -7  -7    2.15    3.07
   0  -7  -7    0.19    2.38
   0   7  -7    4.33    3.01
   0  -7  -7   -1.35    3.29
   0  -7  -5    1.02    1.64
   0  -7  -5    0.23    2.96
   0  -7  -5   -1.05    2.01
   0  -7  -3    0.65    1.18
   0  -7  -3    0.53    1.39
   0  -7  -3    0.60    1.97
   0   7  -1    0.36    1.40
   0  -7  -1   -0.20    0.83
   0   7   1    0.85    0.94
   0  -7   1   -0.29    1.67
   0  -7   3    1.36    1.62
   0   7   3   -0.56    1.57
   0  -7   3    0.13    1.93
   0   7   3    0.42    1.40
   0   7   5    0.50    2.13
   0  -7   5   -0.92    1.98
   0  -7   7    2.43    3.32
   0  -7   9   -0.96    4.48
   0  -7  11   -3.09    6.21
   0  -8 -14   26.34    7.79
   0   8 -14   34.51    8.43
   0   8 -14   25.07    7.17
   0   8 -12   66.67    8.36
   0   8 -12   59.86    7.64
   0  -8 -12   72.24    7.82
   0  -8 -10  117.20    9.37
   0   8 -10  103.13    8.01
   0  -8 -10  121.44    7.97
   0  -8 -10  111.51    7.35
   0  -8 -10  115.81    6.92
   0   8  -8  370.56   14.37
   0  -8  -8  392.25   12.94
   0  -8  -8  407.07   15.64
   0  -8  -8  376.82   13.97
   0  -8  -6  270.78   10.97
   0   8  -6  269.17   10.52
   0  -8  -6  259.47    9.61
   0  -8  -4 1181.51   30.68
   0  -8  -4 1178.31   29.96
   0  -8  -4 1174.91   31.67
   0  -8  -2  326.23    9.14
   0   8   0  821.01   22.65
   0   8   0  853.35   21.21
   0  -8   2  274.11    8.55
   0   8   2  265.69    7.33
   0   8   2  262.37    7.77
   0  -8   4 1294.39   33.23
   0  -8   4 1292.22   33.98
   0   8   4 1283.45   33.03
   0  -8   6  140.49    7.15
   0  -8   8  455.90   17.39
   0  -8  10   63.65    7.68
   0  -8  12   85.12   10.36
   0  -8  14    4.45    8.37
   0  -9 -15   -1.88    7.17
   0   9 -15   16.41    7.61
   0   9 -13    4.53    5.73
   0  -9 -13    8.85    6.40
   0   9 -13    6.16    6.06
   0  -9 -11   -1.37    4.57
   0   9 -11   -2.25    5.03
   0   9 -11    0.52    4.86
   0  -9 -11    7.22    5.95
   0  -9  -9   -1.48    3.01
   0  -9  -9    0.70    3.28
   0   9  -9   -0.38    3.75
   0  -9  -9   -2.33    3.83
   0  -9  -9   -5.14    5.06
   0   9  -7    3.68    3.26
   0  -9  -7    3.79    3.52
   0  -9  -5   -0.70    1.93
   0  -9  -5    0.73    1.62
   0  -9  -3    1.42    2.07
   0  -9  -3    0.54    1.40
   0   9  -1    0.12    1.84
   0  -9  -1    1.20    1.01
   0  -9   1   -0.25    2.09
   0   9   1    0.65    1.06
   0   9   3    0.08    1.31
   0   9   3    1.59    1.57
   0   9   5    0.79    1.99
   0  -9   5   -1.13    2.19
   0  -9   7    4.61    3.48
   0  -9   7    1.59    3.28
   0  -9   9    0.48    4.46
   0  -9  11    3.72    6.38
   0  -9  13   -0.75    7.80
   0  -9  13    9.73    7.24
   0  10 -14  117.66   11.07
   0  10 -14  101.46   10.30
   0 -10 -14  122.37   11.05
   0  10 -12  171.97   11.03
   0 -10 -12  174.08   11.23
   0 -10 -12  178.66   13.20
   0  10 -12  177.07   11.89
   0 -10 -10  275.18   12.89
   0 -10 -10  289.41   12.32
   0 -10 -10  307.87   11.65
   0 -10 -10  306.84   15.00
   0  10 -10  306.30   13.66
   0 -10  -8  939.03   27.53
   0 -10  -8  959.75   26.17
   0  10  -8  896.05   28.14
   0 -10  -8  920.95   29.11
   0 -10  -6  304.13   11.84
   0  10  -6  282.56   11.34
   0 -10  -6  291.79   10.36
   0 -10  -4 3291.05   83.92
   0 -10  -4 3395.93   82.91
   0 -10  -2  295.21    8.48
   0  10   0 9923.75  242.11
   0  10   0 9999.00  240.27
   0 -10   2  154.04    6.03
   0  10   2  150.14    5.12
   0  10   4 3355.57   82.53
   0 -10   4 3363.32   83.71
   0 -10   4 3355.69   82.99
   0 -10   6  175.72    7.31
   0  10   6  185.38    7.56
   0 -10   6  178.52    8.36
   0 -10   8 1024.51   31.62
   0 -10  10  191.27   11.98
   0 -10  12  208.82   14.17
   0 -10  14   94.18   12.07
   0  11 -15   -2.76    7.61
   0 -11 -15    1.24    6.60
   0 -11 -13    0.55    5.82
   0  11 -13    8.86    6.12
   0  11 -13   -6.28    6.36
   0  11 -11   -5.17    5.40
   0 -11 -11    1.22    5.67
   0 -11 -11   -0.45    4.45
   0  11  -9   -3.97    4.49
   0 -11  -9    3.78    4.77
   0 -11  -9    3.65    3.79
   0 -11  -9    0.35    3.39
   0 -11  -7   -0.35    3.46
   0  11  -7    0.65    3.10
   0 -11  -7   -2.98    3.76
   0 -11  -5   -1.06    2.10
   0 -11  -3   -0.11    1.43
   0  11  -1   -1.77    2.23
   0 -11  -1    0.07    1.15
   0  11   1    0.42    1.17
   0 -11   1    0.16    2.29
   0  11   3    1.76    1.70
   0 -11   3    1.44    2.14
   0  11   3   -0.33    1.26
   0 -11   5    0.85    2.11
   0  11   5   -0.61    1.89
   0 -11   7   -1.30    3.22
   0 -11   9   -0.49    4.56
   0 -11  11    0.63    6.09
   0 -11  13   -3.60    7.53
   0 -11  13   -2.26    7.82
   0  12 -14  177.96   12.44
   0 -12 -14  182.00   12.89
   0  12 -14  176.92   13.59
   0  12 -12  211.47   12.45
   0 -12 -12  221.87   14.63
   0 -12 -12  209.17   12.02
   0  12 -12  204.37   13.00
   0 -12 -10  383.34   15.94
   0 -12 -10  424.77   15.44
   0 -12 -10  420.62   18.05
   0  12 -10  396.20   16.42
   0 -12  -8 1105.66   32.97
   0 -12  -8 1070.81   31.13
   0  12  -8 1062.33   32.16
   0  12  -6  820.13   24.75
   0 -12  -6  831.59   25.08
   0 -12  -6  823.12   23.41
   0 -12  -4 4495.22  112.83
   0 -12  -4 4591.13  111.67
   0 -12  -2  820.47   21.24
   0  12   0 7466.29  179.93
   0  12   0 7314.68  177.71
   0 -12   2  709.16   20.18
   0  12   2  721.18   18.85
   0 -12   4 4463.57  109.16
   0  12   4 4422.28  108.42
   0 -12   6  622.34   19.60
   0  12   6  627.07   18.43
   0 -12   6  632.85   18.51
   0 -12   8 1029.18   31.87
   0 -12   8 1029.16   31.17
   0 -12  10  310.38   15.36
   0 -12  12  222.49   15.01
   0 -12  12  241.89   14.64
   0 -12  14  161.78   13.85
   0 -13 -15   -0.62    6.90
   0  13 -15    4.91    7.30
   0 -13 -13    1.65    5.99
   0  13 -13   -0.64    5.91
   0 -13 -13    5.17    7.77
   0  13 -13   -5.41    6.34
   0  13 -11    1.96    5.07
   0 -13 -11   -3.17    4.92
   0 -13 -11    4.33    6.35
   0 -13  -9   -0.63    3.92
   0 -13  -9   -0.35    3.57
   0 -13  -9   -5.32    5.18
   0  13  -9    0.42    4.08
   0 -13  -7   -1.52    3.76
   0  13  -7    0.35    3.47
   0 -13  -5    0.71    2.06
   0 -13  -3    1.06    1.49
   0  13  -1   -1.43    2.31
   0 -13  -1    0.59    1.21
   0  13   1    0.57    1.26
   0 -13   1    0.60    2.71
   0 -13   3   -0.61    2.33
   0  13   3    0.08    1.30
   0 -13   5   -2.34    2.25
   0  13   5   -0.15    1.91
   0 -13   7    2.66    3.67
   0 -13   9   -1.48    4.68
   0 -13  11   -4.30    5.73
   0 -13  11    3.16    5.75
   0 -13  13    7.45    7.33
   0 -13  13    0.76    7.64
   0  14 -14   97.48   11.14
   0  14 -14  112.31   10.63
   0 -14 -14   92.06   10.16
   0  14 -12  151.80   11.44
   0 -14 -12  133.96   10.35
   0  14 -12  151.84   11.03
   0 -14 -12  178.85   13.20
   0 -14 -10  247.98   11.53
   0 -14 -10  226.04   11.56
   0  14 -10  252.16   12.64
   0 -14  -8  744.80   24.39
   0 -14  -8  721.59   22.44
   0 -14  -8  721.48   24.59
   0  14  -8  706.31   23.67
   0 -14  -6  288.62   11.80
   0 -14  -6  273.18   10.12
   0 -14  -4 2481.55   62.16
   0 -14  -2  283.40    8.51
   0  14   0 5818.37  140.92
   0  14   0 5663.83  138.37
   0  14   2  256.58    7.92
   0 -14   2  260.21    9.47
   0  14   4 2580.98   65.05
   0  14   4 2575.87   64.02
   0 -14   4 2627.33   66.44
   0  14   6  189.45    7.51
   0 -14   6  167.61    8.40
   0 -14   8  818.57   26.39
   0 -14   8  853.02   27.42
   0 -14  10  173.84   11.48
   0 -14  12  171.18   13.28
   0 -14  12  204.78   13.71
   0 -14  14   67.97   10.97
   0  15 -15   -4.27    7.92
   0 -15 -15   -6.11    7.18
   0  15 -13   -1.30    6.43
   0 -15 -13    6.03    6.00
   0 -15 -13   -5.95    8.03
   0  15 -13   -0.56    6.27
   0 -15 -11    3.62    4.89
   0  15 -11   -0.51    5.37
   0 -15 -11    8.11    6.76
   0 -15  -9    2.12    3.57
   0 -15  -9   -2.97    4.93
   0  15  -9   -0.88    4.15
   0 -15  -7    1.96    3.46
   0 -15  -7   -1.57    2.90
   0  15  -7    3.71    3.73
   0 -15  -5   -0.18    2.15
   0 -15  -3   -1.74    1.60
   0  15  -1   -0.42    2.56
   0 -15  -1   -0.40    1.34
   0 -15   1    0.24    2.84
   0  15   1    0.84    1.38
   0  15   3    1.98    1.26
   0 -15   3    1.39    2.54
   0 -15   5    0.19    2.52
   0  15   5    0.73    1.99
   0 -15   7    1.02    3.40
   0 -15   9   -6.11    4.99
   0 -15   9    1.00    4.55
   0 -15  11    5.11    6.04
   0 -15  11    4.48    6.35
   0 -15  13    3.83    8.18
   0 -15  13   -4.64    7.84
   0  16 -14   31.94    8.48
   0 -16 -14   55.13    8.87
   0 -16 -12   54.23    7.37
   0 -16 -12   48.57    9.18
   0  16 -12   38.56    7.73
   0 -16 -10   78.49    8.48
   0  16 -10   79.36    7.60
   0 -16 -10   75.30    6.98
   0 -16 -10   79.98    6.98
   0 -16  -8  346.58   13.19
   0 -16  -8  352.23   15.20
   0  16  -8  338.17   14.39
   0 -16  -8  332.28   14.61
   0 -16  -6  145.77    8.07
   0 -16  -4 1035.23   27.50
   0 -16  -2  326.88    9.76
   0  16   0 2653.22   66.02
   0  16   0 2743.22   68.88
   0 -16   2  226.80    9.28
   0  16   4 1118.44   28.82
   0  16   4 1118.60   29.90
   0 -16   6   80.16    6.17
   0 -16   6   69.49    5.61
   0  16   6   79.00    4.68
   0 -16   8  439.14   14.97
   0 -16   8  401.16   16.33
   0 -16   8  438.46   17.34
   0 -16  10   30.54    6.68
   0 -16  10   24.64    6.45
   0 -16  12  100.49   11.07
   0 -16  12   85.50   10.69
   0 -16  14   16.98    9.74
   0  17 -15    0.72    7.78
   0 -17 -15   -4.22    7.44
   0  17 -13   -7.31    7.20
   0 -17 -13    2.25    7.83
   0  17 -13    6.45    6.74
   0 -17 -13    5.48    6.32
   0 -17 -11    3.79    6.18
   0 -17 -11    3.18    4.85
   0  17 -11    2.65    5.56
   0 -17  -9   -1.07    3.66
   0  17  -9   -6.50    5.29
   0 -17  -9    1.51    4.85
   0 -17  -7   -2.42    4.02
   0 -17  -7    1.59    2.80
   0  17  -7   -1.18    3.64
   0 -17  -5    2.03    1.95
   0 -17  -5    2.06    2.91
   0 -17  -3    0.53    1.65
   0  17  -1    0.96    2.79
   0 -17  -1    0.82    1.54
   0  17   1   -0.11    1.45
   0 -17   1    0.28    3.12
   0 -17   3   -1.06    2.82
   0 -17   5   -1.64    3.10
   0  17   5   -0.14    1.88
   0  17   5    4.92    2.32
   0 -17   7    4.62    3.69
   0 -17   7    0.35    3.61
   0 -17   7    3.65    3.21
   0 -17   9   -1.81    4.53
   0 -17   9   -3.21    4.52
   0 -17   9   -0.51    4.99
   0 -17  11    1.29    5.82
   0 -17  11   -1.34    5.75
   0 -17  13   12.28    8.14
   0 -17  13    7.26    7.97
   0 -18 -14   10.39    6.56
   0  18 -14   14.90    7.88
   0 -18 -12   72.25    9.60
   0 -18 -12   65.49    7.43
   0  18 -12   63.29    8.44
   0 -18 -10   41.25    5.97
   0  18 -10   54.06    7.30
   0 -18 -10   36.09    7.18
   0 -18 -10   37.38    5.56
   0 -18  -8  135.36    9.32
   0 -18  -8  146.93    7.83
   0  18  -8  136.94    9.16
   0 -18  -6  124.67    7.71
   0 -18  -4  281.66    9.40
   0 -18  -2 1213.42   31.25
   0  18  -2 1212.10   33.16
   0  18   0   62.44    5.06
   0  18   0   58.75    3.22
   0 -18   2 1184.37   33.12
   0  18   4  387.62   12.42
   0  18   4  391.90   11.37
   0 -18   6  104.30    7.20
   0 -18   6   96.93    6.54
   0  18   6   95.07    5.12
   0 -18   8  213.40   11.10
   0 -18   8  234.55   12.12
   0 -18   8  222.25    9.91
   0 -18  10   11.71    5.60
   0 -18  10   17.98    6.16
   0 -18  12  101.04   11.35
   0 -18  12  114.85   11.54
   0  19 -13    4.06    6.61
   0 -19 -13    0.76    7.91
   0  19 -13    3.05    6.47
   0 -19 -13    4.35    5.81
   0  19 -11   13.38    6.00
   0 -19 -11    2.29    4.75
   0 -19 -11   -2.55    6.41
   0 -19  -9   -3.09    5.05
   0  19  -9    2.44    4.80
   0 -19  -9   -1.08    5.44
   0 -19  -9    3.24    3.68
   0 -19  -7   -1.67    3.87
   0 -19  -7   -0.81    2.89
   0 -19  -5    2.46    2.98
   0 -19  -5    2.63    2.07
   0 -19  -3    0.43    1.67
   0 -19  -1    0.90    1.48
   0  19  -1    2.67    2.80
   0  19   3    0.31    1.82
   0  19   5   -1.62    2.57
   0  19   5    0.87    1.83
   0 -19   5   -0.73    3.07
   0 -19   7    1.65    3.21
   0 -19   7    2.55    3.85
   0 -19   7    0.45    3.73
   0 -19   9   -8.42    5.18
   0 -19   9    6.45    4.85
   0 -19   9    4.53    5.21
   0 -19  11   -4.90    6.34
   0 -19  11   -4.57    5.97
   0 -19  13   -3.36    7.79
   0 -19  13   -0.77    7.90
   0 -20 -14   40.28    8.13
   0  20 -14   38.28    8.93
   0  20 -12   59.48    8.89
   0 -20 -12   67.28    8.05
   0 -20 -12   62.21   10.02
   0 -20 -10   79.00    6.86
   0 -20 -10   69.67    8.46
   0  20 -10   75.46    8.15
   0  20  -8  267.76   12.99
   0 -20  -8  271.69   11.27
   0 -20  -8  268.22   13.18
   0 -20  -6  211.35   10.28
   0 -20  -4  927.57   25.10
   0  20  -2  138.64    7.04
   0 -20  -2  136.56    5.44
   0  20   0  829.48   25.04
   0 -20   2   88.17    6.29
   0  20   4  924.98   24.53
   0  20   4  955.25   25.91
   0  20   6  108.98    5.48
   0 -20   6  121.86    6.61
   0 -20   6  105.90    7.06
   0 -20   6  101.04    7.55
   0 -20   8  328.29   15.42
   0  20   8  348.71   12.69
   0 -20   8  314.48   12.72
   0 -20   8  329.02   14.21
   0 -20  10   27.32    7.15
   0 -20  10   29.54    7.01
   0 -20  12  112.31   11.95
   0 -20  12   90.88   11.00
   0  21 -13   -1.27    7.28
   0 -21 -13   -6.13    8.42
   0 -21 -13    9.76    6.57
   0  21 -11    2.34    5.89
   0 -21 -11    8.45    6.53
   0 -21 -11    5.47    5.01
   0 -21  -9    9.06    3.93
   0 -21  -9    2.12    5.43
   0  21  -9    4.64    4.81
   0 -21  -9    0.55    5.20
   0 -21  -7    3.01    4.36
   0 -21  -7   -1.91    2.85
   0 -21  -5    1.74    2.30
   0 -21  -3    0.77    1.74
   0  21  -1   -1.47    3.16
   0  21   1   -3.02    3.69
   0  21   3   -1.19    1.78
   0 -21   5    2.42    3.56
   0  21   5    0.48    2.53
   0  21   5   -0.58    1.90
   0 -21   7   -1.90    4.06
   0 -21   7    4.91    3.65
   0 -21   7    1.45    4.00
   0 -21   9    2.84    4.75
   0 -21   9    2.32    4.22
   0 -21   9    7.21    5.33
   0 -21  11   11.77    7.18
   0 -21  11    1.32    6.05
   0 -21  13    0.78    8.06
   0 -21  13  -16.77    9.60
   0 -22 -14   78.43    9.69
   0  22 -14   98.93   11.27
   0 -22 -12  118.27   11.35
   0  22 -12   92.13   10.14
   0 -22 -12  129.09    9.94
   0 -22 -10  180.76   12.40
   0 -22 -10  199.03   10.75
   0  22 -10  190.31   12.12
   0  22  -8  559.82   21.04
   0 -22  -8  561.42   18.48
   0 -22  -8  509.63   20.39
   0 -22  -6  225.41   10.84
   0 -22  -4 1733.28   44.65
   0 -22  -2  104.72    4.78
   0  22   0 2668.78   69.77
   0  22   2   56.97    3.54
   0  22   4 1698.71   44.39
   0  22   4 1699.74   42.95
   0 -22   4 1711.92   47.46
   0 -22   6  157.40    9.55
   0 -22   6  139.09    7.60
   0  22   6  148.61    7.63
   0 -22   8  551.43   19.02
   0  22   8  609.41   18.63
   0 -22   8  580.56   22.29
   0 -22   8  540.94   20.45
   0 -22  10  133.44   10.93
   0 -22  10  136.77   11.68
   0 -22  10  127.57   10.16
   0 -22  12  112.30   11.91
   0 -22  12  137.42   13.42
   0  23 -13   -2.65    7.49
   0 -23 -13    3.10    8.37
   0 -23 -13   -8.12    6.30
   0  23 -11   12.83    6.55
   0 -23 -11    3.68    5.07
   0 -23 -11   -0.66    6.75
   0 -23  -9   -1.46    3.99
   0  23  -9   -0.55    5.13
   0 -23  -9    1.12    5.45
   0 -23  -7    3.57    4.08
   0 -23  -7   -1.95    2.97
   0 -23  -3    0.33    1.99
   0  23  -1   -0.34    1.97
   0  23   1    2.50    3.69
   0  23   1    1.37    1.83
   0  23   3   -0.92    2.08
   0 -23   5    0.88    3.92
   0  23   5    0.50    2.61
   0  23   5    1.34    2.06
   0 -23   7    3.36    3.62
   0 -23   7    0.39    3.83
   0 -23   7   -0.53    4.41
   0 -23   9   -1.28    5.82
   0 -23   9    3.39    4.98
   0 -23   9    2.45    4.44
   0 -23  11   11.74    7.34
   0 -23  11    4.68    6.67
   0 -23  13    3.70    9.15
   0 -23  13   -3.14    8.39
   0 -24 -14  115.81   10.73
   0  24 -14  108.27   12.12
   0  24 -12  159.78   12.49
   0 -24 -12  174.85   11.39
   0 -24 -12  143.13   12.47
   0 -24 -10  299.61   13.29
   0 -24 -10  289.70   15.93
   0  24 -10  290.14   15.54
   0 -24 -10  292.97   16.00
   0  24  -8  719.94   25.79
   0 -24  -8  677.14   25.19
   0 -24  -8  762.63   23.17
   0 -24  -6  455.97   15.11
   0 -24  -6  466.85   17.27
   0 -24  -4 2303.28   58.50
   0 -24  -2  959.27   25.93
   0  24   0 5197.79  127.48
   0  24   2  834.73   22.97
   0  24   4 2256.80   58.02
   0 -24   4 2320.95   61.81
   0  24   4 2246.61   56.47
   0 -24   6  387.41   16.46
   0  24   6  378.70   13.76
   0 -24   6  365.76   13.66
   0 -24   8  755.37   27.56
   0  24   8  768.24   22.95
   0 -24   8  777.28   24.08
   0 -24   8  716.55   25.25
   0 -24  10  213.99   13.70
   0 -24  10  215.22   12.92
   0 -24  12  143.89   13.15
   0 -24  12  157.34   14.43
   0 -25 -13    5.96    6.50
   0 -25 -13   15.60    9.11
   0  25 -13    4.84    7.75
   0  25 -11   12.86    6.74
   0 -25 -11   -6.12    6.74
   0 -25 -11   -3.24    5.28
   0 -25  -9   -0.58    5.81
   0  25  -9   -2.32    5.59
   0 -25  -9    4.08    4.37
   0 -25  -7    0.46    4.52
   0 -25  -7   -2.86    3.18
   0 -25  -3   -0.89    2.20
   0  25  -1   -1.69    1.97
   0  25   1    0.84    1.99
   0  25   3    0.79    2.15
   0 -25   3    0.89    3.77
   0  25   5    1.21    2.07
   0 -25   5    3.38    4.18
   0  25   5   -1.05    2.70
   0 -25   7   -5.32    4.60
   0 -25   7   -0.32    3.86
   0 -25   7   -1.15    5.50
   0 -25   9   -0.99    5.07
   0 -25   9   -1.38    5.78
   0 -25   9    6.97    4.94
   0 -25  11   -4.09    7.09
   0 -25  11    8.30    7.85
   0 -25  13    3.17    8.13
   0 -25  13   -6.71    9.98
   0 -26 -14   74.25    9.55
   0  26 -14   48.35   10.30
   0  26 -12  113.66   11.47
   0 -26 -12   97.80   11.25
   0 -26 -12  102.37    9.26
   0 -26 -10  155.28   11.75
   0 -26 -10  146.32   11.54
   0  26 -10  149.94   11.48
   0 -26 -10  147.30    9.64
   0 -26  -8  402.07   18.02
   0  26  -8  449.17   19.08
   0 -26  -8  446.40   15.94
   0 -26  -6  188.20    8.25
   0 -26  -6  158.26    9.50
   0 -26  -4 1253.60   33.50
   0  26  -2  153.34    8.76
   0 -26  -2  166.42    6.73
   0  26   0 1844.24   47.35
   0  26   2  104.44    5.19
   0  26   4 1312.18   35.47
   0 -26   4 1300.93   39.37
   0  26   6  108.83    6.84
   0 -26   6  115.19    9.01
   0  26   8  508.85   16.55
   0 -26   8  502.73   17.69
   0 -26   8  480.73   21.15
   0 -26   8  457.51   18.80
   0 -26  10  118.17    9.87
   0 -26  10   92.13   10.96
   0 -26  12  107.50   13.05
   0 -26  12  118.88   12.14
   0 -27 -13    2.18    6.21
   0 -27 -11    5.60    5.22
   0  27 -11   -0.67    7.10
   0 -27 -11    1.39    6.83
   0  27  -9    3.07    5.73
   0 -27  -9    0.75    4.06
   0 -27  -9    1.79    5.78
   0 -27  -7    3.85    4.76
   0 -27  -7    1.47    3.29
   0 -27  -3    1.72    2.29
   0  27  -1    2.83    2.31
   0  27  -1    0.38    3.20
   0  27   1   -0.18    2.03
   0 -27   3   -0.49    4.44
   0  27   3   -0.21    2.26
   0 -27   5   -2.66    4.39
   0  27   5   -0.78    2.32
   0  27   5    3.57    2.97
   0 -27   7    4.13    4.14
   0  27   7    2.29    3.01
   0 -27   7    0.43    4.22
   0 -27   7    3.70    5.32
   0 -27   9    2.04    5.02
   0 -27   9   -1.54    4.57
   0 -27   9   -3.67    6.59
   0 -27  11   -1.74    7.65
   0 -27  11    8.35    7.74
   0 -27  13    4.99    9.62
   0 -28 -14   13.13    7.22
   0  28 -14   -0.78    9.17
   0  28 -12   36.53    8.98
   0 -28 -12   29.95    9.01
   0 -28 -12   36.83    7.09
   0 -28 -10   43.45    6.16
   0  28 -10   32.47    7.88
   0 -28 -10   42.06    8.03
   0 -28 -10   31.13    8.04
   0 -28  -8  144.58   10.30
   0 -28  -8  121.04    7.77
   0 -28  -6   20.59    3.80
   0 -28  -6   22.82    4.96
   0  28  -2   84.13    6.63
   0  28   0  593.51   20.42
   0  28   0  589.87   17.46
   0  28   2   71.67    4.36
   0  28   4  380.75   13.03
   0 -28   4  354.72   16.44
   0 -28   6    1.78    4.76
   0  28   6    7.47    3.52
   0  28   8  177.29    8.44
   0 -28   8  150.52   12.20
   0 -28   8  164.85    9.56
   0 -28   8  156.21   10.37
   0 -28  10   13.98    8.03
   0 -28  10    9.03    6.51
   0 -28  12   51.69   11.34
   0 -28  12   49.22    9.63
   0 -29 -13   -2.74    6.43
   0  29 -11    3.55    6.99
   0 -29 -11    9.46    5.21
   0 -29 -11   -5.67    7.21
   0  29  -9    1.30    6.13
   0 -29  -9    3.85    4.17
   0 -29  -9    5.53    6.12
   0 -29  -7   -0.31    3.32
   0 -29  -7   -3.02    5.16
   0 -29  -5   -1.71    2.78
   0 -29  -3    0.21    2.51
   0  29  -1   -0.64    2.20
   0  29  -1    4.08    3.89
   0  29   1   -1.73    3.80
   0  29   1    0.79    2.16
   0  29   3   -0.23    2.48
   0 -29   3    2.20    4.40
   0  29   5   -0.29    2.96
   0 -29   5    4.08    4.64
   0 -29   7    0.37    4.05
   0 -29   7    2.68    4.22
   0 -29   7   -2.65    5.75
   0  29   7    2.08    3.13
   0 -29   9   -2.63    5.78
   0 -29   9    1.20    4.99
   0 -29   9    0.78    6.58
   0 -29  11   -5.69    6.97
   0 -29  11    7.98    6.81
   0 -29  11   -3.66    8.37
   0 -30 -14    8.59    7.26
   0 -30 -12   27.34    6.88
   0 -30 -12   21.41    9.13
   0  30 -12   22.45    8.18
   0 -30 -10   22.07    5.61
   0 -30 -10   21.72    7.62
   0  30 -10   11.84    7.15
   0 -30  -8   70.98    8.32
   0 -30  -8   84.53    6.73
   0 -30  -6   81.84    7.44
   0 -30  -6   83.11    5.77
   0  30  -2  242.12   11.67
   0  30   0   81.53    6.87
   0  30   0   72.87    4.66
   0  30   2  227.65   12.05
   0  30   2  236.74    9.01
   0  30   4  208.69    8.91
   0 -30   4  189.04   12.23
   0  30   6   55.73    5.48
   0 -30   6   60.03    7.75
   0 -30   8  149.54   10.22
   0 -30   8  143.06   12.02
   0 -30   8  141.33    9.10
   0 -30  10    1.74    6.13
   0 -30  10   11.30    7.64
   0 -30  12   73.81   10.74
   0 -30  12   50.22   11.10
   0 -31 -13   -0.55    6.45
   0 -31 -11   -0.48    5.58
   0  31 -11    5.95    7.38
   0 -31 -11   -1.45    7.85
   0 -31 -11   -4.50    7.50
   0 -31  -9   -5.14    4.70
   0 -31  -9    3.17    6.19
   0  31  -9    2.73    6.07
   0 -31  -7   -3.69    5.06
   0 -31  -7    4.10    3.73
   0 -31  -5   -0.77    3.03
   0  31  -1   -0.87    3.74
   0  31  -1   -0.91    2.27
   0  31   1    4.93    4.30
   0  31   1   -1.50    2.20
   0 -31   3   -0.60    4.61
   0  31   3    0.73    2.62
   0  31   5   -3.92    3.58
   0 -31   5    3.23    5.10
   0  31   7   -2.09    3.32
   0 -31   7   -2.88    6.54
   0 -31   7    3.48    4.43
   0 -31   9   -1.68    5.08
   0 -31   9   -1.09    5.67
   0 -31   9    6.67    7.28
   0 -31  11  -12.56    9.01
   0 -31  11    5.00    6.98
   0 -31  11    8.02    7.84
   0 -32 -12   25.64    6.78
   0  32 -12   24.20    8.85
   0 -32 -12   26.55    9.46
   0 -32 -10   29.97    8.34
   0 -32 -10   35.02    6.19
   0  32 -10   23.44    8.02
   0 -32  -8   89.12    9.07
   0 -32  -8   95.84    7.19
   0 -32  -6   48.37    5.05
   0 -32  -4  355.52   12.54
   0  32  -2   12.02    2.98
   0  32  -2    8.20    4.36
   0  32   0  431.44   16.82
   0  32   0  422.07   13.94
   0  32   2   15.84    5.06
   0  32   2    6.02    2.64
   0 -32   4  377.26   18.02
   0  32   4  375.39   13.37
   0  32   6    4.58    4.00
   0  32   6    5.06    2.93
   0 -32   6   11.30    5.76
   0 -32   8  121.67    9.59
   0 -32   8  138.48   12.73
   0 -32   8  113.35    8.64
   0 -32  10    2.38    6.65
   0 -32  10    6.47    7.86
   0 -32  12   49.11    9.74
   0 -32  12   32.79   11.97
   0 -33 -13   -3.34    6.67
   0 -33 -11    1.96    5.82
   0  33 -11   -2.32    7.87
   0 -33 -11    0.75    7.59
   0 -33 -11    4.59    8.03
   0 -33  -9   10.51    6.16
   0  33  -9    1.44    6.67
   0 -33  -9   -0.40    4.77
   0 -33  -7   -2.62    3.69
   0 -33  -7    4.41    5.77
   0 -33  -5    2.47    3.12
   0  33  -1    2.89    2.72
   0  33  -1    5.01    4.19
   0  33   1    3.74    3.76
   0  33   1   -1.61    2.55
   0  33   3   -2.08    2.50
   0 -33   5    1.41    6.09
   0  33   5    1.59    3.23
   0 -33   7   -0.41    4.61
   0  33   7   -1.62    4.07
   0 -33   7    5.46    6.78
   0 -33   9    1.70    6.13
   0 -33   9   -2.63    5.47
   0 -33   9   -6.23    8.14
   0 -33  11   -7.02    6.82
   0 -33  11   -1.02    9.20
   0 -33  11    1.50    7.40
   0 -34 -12   62.30    8.45
   0 -34 -12   91.78   11.96
   0 -34 -10  106.86   11.45
   0  34 -10  101.55   11.44
   0 -34 -10   89.67    8.46
   0 -34  -8  296.11   15.81
   0 -34  -8  291.67   12.62
   0 -34  -6  144.47    7.94
   0 -34  -4  789.30   23.63
   0  34  -2  151.54    9.76
   0  34  -2  174.32    8.22
   0  34   0 1258.88   38.51
   0  34   0 1295.35   34.90
   0  34   2  126.40    6.52
   0  34   2  123.71    9.30
   0  34   4  749.79   22.86
   0 -34   4  727.33   28.59
   0  34   6  129.88    6.38
   0  34   6  120.68    7.84
   0 -34   6  107.25   10.85
   0 -34   8  284.07   13.50
   0 -34   8  257.10   14.27
   0 -34   8  289.09   17.87
   0 -34  10   52.89   10.51
   0 -34  10   81.31    9.68
   0 -34  12   79.94   14.03
   0 -35 -13    2.21    6.88
   0  35 -11   13.71    8.58
   0 -35 -11   -1.53    8.22
   0 -35 -11   -6.25    8.52
   0 -35 -11   -5.42    5.56
   0 -35  -9    4.08    6.78
   0  35  -9    1.50    7.05
   0 -35  -9   -7.02    4.84
   0 -35  -7    2.30    5.08
   0 -35  -7    0.34    4.05
   0 -35  -5   -0.58    3.46
   0  35  -1   -1.28    2.96
   0  35  -1    3.34    4.26
   0  35   1   -1.97    2.79
   0  35   1    3.40    4.53
   0  35   3   -0.57    5.25
   0  35   3   -2.49    3.01
   0  35   5   -1.70    2.81
   0 -35   5   -2.30    6.40
   0  35   5   -1.67    3.64
   0 -35   7    6.90    5.04
   0 -35   7    0.85    6.81
   0  35   7   -5.05    5.08
   0 -35   9    0.95    8.35
   0 -35   9    7.30    5.65
   0 -35   9   -4.68    6.70
   0 -35  11   -4.57    7.25
   0 -35  11    7.56   10.50
   0 -36 -12  115.95   10.39
   0 -36 -10  161.50   10.51
   0  36 -10  159.42   13.79
   0 -36 -10  164.90   13.72
   0 -36  -8  417.97   16.27
   0 -36  -8  397.21   19.13
   0 -36  -6  291.36   12.18
   0 -36  -4  989.78   28.72
   0  36  -2  446.20   18.44
   0  36  -2  476.10   15.89
   0  36   0 1460.78   43.17
   0  36   0 1463.48   39.55
   0  36   2  405.75   17.51
   0  36   2  408.50   14.05
   0  36   4  963.39   28.29
   0  36   6  234.17    9.23
   0  36   6  233.94   11.17
   0 -36   6  242.39   15.95
   0 -36   8  444.41   23.10
   0 -36   8  389.80   16.76
   0 -36   8  398.93   18.16
   0 -36  10  122.92   11.13
   0 -36  10  152.51   15.12
   0 -37 -13   -2.78    7.15
   0  37 -11    5.83    8.47
   0 -37 -11   -3.95    8.70
   0 -37 -11    5.59    8.61
   0 -37 -11   -0.50    5.94
   0  37  -9   -5.46    7.17
   0 -37  -9    7.75    7.39
   0 -37  -9    1.70    4.72
   0 -37  -7   -1.20    5.59
   0 -37  -7   -1.78    3.94
   0 -37  -5   -0.31    3.35
   0  37  -3   -1.26    3.34
   0  37  -1    1.89    2.97
   0  37  -1    2.50    4.65
   0  37   1    3.53    4.65
   0  37   1   -1.32    2.83
   0  37   3    5.30    5.15
   0  37   3    2.06    3.38
   0  37   5   -0.79    2.77
   0  37   5    2.44    3.63
   0 -37   5   -1.66    6.68
   0 -37   7    0.46    5.25
   0 -37   7   -0.91    7.48
   0  37   7   -1.31    4.40
   0 -37   9    1.42    5.76
   0 -37   9   -2.42    6.32
   0 -37   9   -4.08    8.52
   0 -37  11    6.67    7.43
   0 -37  11   11.47   10.49
   0 -38 -12   64.86    8.88
   0  38 -10   76.56   11.52
   0 -38 -10   73.60    8.08
   0 -38 -10   71.67   10.56
   0 -38  -8  179.43   13.17
   0 -38  -8  204.42   10.69
   0 -38  -6  107.35    7.26
   0  38  -2  126.12    7.19
   0  38   0  653.94   24.35
   0  38   0  707.63   21.26
   0  38   2   81.85    8.34
   0  38   2  108.33    6.42
   0  38   4  521.80   21.73
   0  38   4  480.25   16.99
   0  38   6   79.90    7.09
   0 -38   6   82.06   11.48
   0 -38   8  217.65   16.93
   0 -38   8  227.62   12.40
   0 -38   8  216.49   13.16
   0 -38  10   65.70    9.34
   0 -38  10   64.69   12.56
   0 -39 -11   -2.04    5.97
   0 -39 -11   -1.62    8.91
   0 -39 -11   12.23    7.99
   0 -39  -9    3.04    5.03
   0  39  -9   -0.80    7.14
   0 -39  -9   -6.57    7.94
   0 -39  -7    2.60    4.21
   0 -39  -7    2.52    5.88
   0 -39  -5   -3.68    4.11
   0  39  -3   -0.33    3.34
   0  39  -1   -0.29    3.33
   0  39  -1    0.52    4.21
   0  39   1    1.57    4.24
   0  39   1   -1.68    3.11
   0  39   3   -4.22    5.86
   0  39   3   -1.56    3.52
   0  39   5    3.27    2.95
   0  39   5   -4.39    3.92
   0 -39   7    0.96    5.29
   0  39   7   -7.22    5.25
   0 -39   7   -1.96    9.13
   0 -39   9    1.26    6.94
   0 -39   9    9.74    8.87
   0 -39   9   -1.97    5.96
   0 -39  11  -12.28    8.36
   0 -39  11    2.41   10.96
   0 -40 -12   11.83    6.86
   0 -40 -10   -4.28    5.65
   0  40 -10    5.07    8.79
   0 -40 -10    3.93    7.90
   0 -40  -8   43.05    8.56
   0 -40  -8   47.87    6.48
   0 -40  -6   16.28    4.72
   0  40  -2   18.60    3.93
   0  40   0  160.11    8.02
   0  40   0  129.03    9.70
   0  40   2    5.99    3.50
   0  40   2   11.17    5.52
   0  40   4  135.74   11.35
   0  40   4  134.77    7.96
   0 -40   6    4.81    7.45
   0  40   6   -0.83    4.38
   0 -40   8   58.97    8.51
   0 -40   8   62.62   11.40
   0 -40   8   68.26    8.12
   0 -40  10   -5.94    7.94
   0 -40  10    2.35   10.56
   0 -41 -11    7.18    6.38
   0  41  -9    1.65    7.94
   0 -41  -9    4.93    5.42
   0 -41  -9   -0.76    7.92
   0 -41  -7    0.78    4.30
   0 -41  -7    5.95    6.61
   0 -41  -5    0.35    3.80
   0  41  -3   -2.42    4.07
   0  41  -1    3.80    4.99
   0  41  -1    0.61    3.21
   0  41   1   -1.09    5.12
   0  41   1    5.05    3.34
   0  41   3   -2.47    5.35
   0  41   3    1.31    3.56
   0  41   5    5.73    4.64
   0  41   5   -3.73    7.00
   0  41   7    1.40    5.14
   0 -41   7    2.09    8.41
   0 -41   7   -5.51    5.87
   0 -41   9    1.95    7.12
   0 -41   9  -11.48    9.65
   0 -41   9    3.05    6.04
   0 -41  11   -2.09    8.34
   0 -42 -12    7.57    6.77
   0 -42 -10   -0.49    5.72
   0 -42 -10   -0.81    8.32
   0  42 -10  -11.21    9.04
   0 -42  -8   27.48    8.40
   0 -42  -8   11.05    5.43
   0 -42  -6    9.95    4.90
   0  42  -4   12.40    4.90
   0  42  -2   37.30    4.95
   0  42   0   15.89    3.85
   0  42   0   29.88    6.13
   0  42   2   40.89    4.93
   0  42   2   38.98    6.70
   0  42   4   44.87    5.62
   0  42   4   31.47    8.07
   0  42   6   16.29    5.21
   0 -42   8   40.58   10.84
   0 -42   8   57.96    8.93
   0 -42   8   56.69    7.75
   0 -42  10   10.82    7.61
   0 -42  10    4.97   11.19
   0 -43 -11   -2.61    6.34
   0 -43  -9   -3.13    8.87
   0 -43  -9    1.39    5.32
   0  43  -9   -5.86    8.38
   0 -43  -7    3.76    4.82
   0 -43  -7    7.60    6.83
   0  43  -3    0.35    4.20
   0  43  -1    1.13    4.81
   0  43  -1    1.59    3.69
   0  43   1    5.64    5.45
   0  43   1    0.94    3.55
   0  43   3    3.80    4.05
   0  43   3    7.48    6.03
   0  43   5   -3.59    4.56
   0  43   5    3.79    7.20
   0  43   7   -2.40    5.47
   0 -43   7   -0.52    5.93
   0 -43   9    0.67    6.99
   0 -43   9   -0.52    6.49
   0 -43   9  -10.95   11.30
   0 -44 -12   -1.09    7.41
   0 -44 -10   -4.15    8.97
   0 -44 -10   10.96    6.71
   0 -44  -8   37.67    8.79
   0 -44  -8   40.42    6.56
   0 -44  -6    9.86    4.98
   0  44  -4  104.58    8.01
   0  44  -2    9.46    4.24
   0  44   0  119.77    9.44
   0  44   0   98.80    6.93
   0  44   2    2.96    5.47
   0  44   2    5.05    3.99
   0  44   4   98.58   10.50
   0  44   4  111.23    7.72
   0  44   6    3.55    5.05
   0  44   6    7.39    7.51
   0 -44   8   34.86    7.82
   0 -44   8   38.59    8.21
   0 -44  10   -5.17   11.89
   0 -44  10   12.43    8.08
   0 -45 -11    3.70    7.12
   0 -45  -9   -5.65    8.74
   0 -45  -9   -1.44    5.47
   0  45  -9   -0.85    8.48
   0 -45  -7    0.72    7.31
   0 -45  -7    7.28    5.12
   0  45  -5   -5.49    5.37
   0  45  -3    2.92    4.02
   0  45  -1   -3.47    5.62
   0  45  -1    2.00    3.96
   0  45   1    3.48    5.47
   0  45   1   -3.31    4.17
   0  45   3   -1.91    5.81
   0  45   3   -3.26    4.05
   0  45   5   -0.76    7.09
   0  45   5    5.79    4.55
   0  45   7    3.45    5.38
   0  45   7   -1.74    8.79
   0 -45   7   -7.09    7.02
   0 -45   9   -2.05    7.17
   0 -46 -10   43.00    7.68
   0 -46  -8  128.89    9.66
   0 -46  -8  118.77   12.70
   0  46  -4  337.23   14.36
   0  46  -2  153.46    8.86
   0  46   0  442.31   19.40
   0  46   0  483.12   16.96
   0  46   2  143.32    8.46
   0  46   2   93.95    9.75
   0  46   4  322.43   17.12
   0  46   4  308.28   13.68
   0  46   6   79.71    7.89
   0  46   6   56.59   10.80
   0 -46   8   89.36   10.40
   0 -46   8  103.68    9.85
   0 -47 -11   -7.54    7.15
   0 -47  -9    2.01    6.10
   0  47  -9   -1.70    8.87
   0 -47  -9   -4.15    9.09
   0 -47  -7    0.75    7.67
   0  47  -5   -7.03    5.75
   0  47  -3    0.38    4.48
   0  47  -1   -0.35    4.11
   0  47  -1    4.78    5.85
   0  47   1    2.78    4.24
   0  47   1   -4.16    5.80
   0  47   3    4.55    6.34
   0  47   3   -0.76    4.45
   0  47   5   -4.73    5.11
   0  47   5   -8.40    8.22
   0  47   7    3.04    5.73
   0 -47   7   -0.57    6.64
   0  47   7    2.59    8.91
   0 -47   9   -6.98    7.54
   0 -48 -10   60.71    8.88
   0 -48  -8  159.25   14.46
   0 -48  -8  163.38   11.07
   0  48  -6  175.80   11.18
   0  48  -4  429.21   16.93
   0  48  -2  284.82   12.66
   0  48   0  506.22   17.84
   0  48   0  480.93   20.61
   0  48   2  296.68   12.90
   0  48   2  288.74   15.69
   0  48   4  403.84   20.01
   0  48   4  388.43   16.01
   0  48   6  146.46   13.30
   0  48   6  121.38    9.61
   0 -48   8  134.89   11.36
   0 -48   8  121.47   11.50
   0 -49  -9    0.50    6.10
   0 -49  -7   10.93    8.92
   0  49  -5   -2.23    5.23
   0  49  -3    5.06    4.88
   0  49  -1    2.20    4.28
   0  49   1    5.48    4.52
   0  49   1    4.28    5.81
   0  49   3    1.19    4.79
   0  49   3    1.33    6.75
   0  49   5    3.56    5.43
   0  49   5    3.02    7.59
   0  49   7   -2.58    6.18
   0 -49   7    8.19    7.01
   0 -49   9   -4.97    7.34
   0 -50 -10   34.75    7.94
   0  50  -8   87.56   11.89
   0 -50  -8   89.18   12.47
   0  50  -6   58.10    7.91
   0  50  -4  200.77   11.08
   0  50  -2   82.61    7.28
   0  50   0  236.31   11.19
   0  50   0  199.07   13.40
   0  50   2   58.05    6.47
   0  50   2   48.87    8.54
   0  50   4  189.47   13.88
   0  50   4  180.89   10.66
   0  50   6   42.63    9.48
   0  50   6   45.96    7.15
   0 -50   8   80.30   10.25
   0 -50   8   84.45    9.91
   0 -51  -7   -1.62    8.63
   0  51  -5    4.91    5.45
   0  51  -3   -2.42    5.13
   0  51  -1    1.90    4.52
   0  51   1    2.29    4.87
   0  51   1    2.51    6.08
   0  51   3   -4.11    5.17
   0  51   3    0.68    6.60
   0  51   5   -0.92    5.41
   0  51   5   11.35    7.79
   0  51   7   -4.21    6.74
   0 -51   7    0.60    7.16
   0 -52  -8   18.84    9.73
   0  52  -6    0.97    6.08
   0  52  -4   22.14    6.01
   0  52  -2   18.16    5.44
   0  52   0   32.82    7.27
   0  52   0   41.73    6.05
   0  52   2   -5.86    6.39
   0  52   2   -4.44    4.92
   0  52   4    7.04    5.29
   0  52   4   12.19    7.47
   0  52   6    5.94    5.95
   0 -52   8   25.30    8.55
   0 -52   8   35.38    8.72
   0 -53  -7   -1.67    9.21
   0  53  -5    1.81    5.44
   0  53  -3    1.24    4.88
   0  53  -1   -1.18    4.81
   0  53   1   -3.86    6.30
   0  53   1    0.40    4.98
   0  53   3    2.07    6.79
   0  53   3   -1.28    5.25
   0  53   5    0.47    5.48
   0  53   5   -5.25    7.35
   0 -53   7   -4.32    7.65
   0  54  -4    9.12    5.75
   0  54  -2   11.09    5.54
   0  54   0    3.98    4.99
   0  54   0    6.49    6.80
   0  54   2    7.52    5.29
   0  54   2   15.98    7.06
   0  54   4    2.89    8.10
   0  54   4   -3.16    5.65
   0  55  -3   -2.54    5.07
   0  55  -1   -0.41    5.10
   0  55   1   -4.97    5.49
   0  55   1    0.66    6.92
   0  55   3   -5.54    7.29
   0  55   3   -3.50    5.97
   0  55   5   -5.97    7.46
   0  55   5    7.69    5.95
   0 -55   7   -0.63    7.58
   0  56  -4   49.30    7.39
   0  56  -2   15.12    5.66
   0  56   0   46.97    6.83
   0  56   2   18.54    6.02
   0  56   2   17.59    7.39
   0  56   4   42.37    7.32
   0  56   4   36.28    9.23
   0  57  -3   -4.34    5.77
   0  57  -1   -2.51    5.50
   0  57   1    3.43    5.14
   0  57   1   -0.67    6.54
   0  57   3    3.61    5.95
   0  57   3   -8.41    7.65
   0  58  -2  113.43    9.19
   0  58   0  130.35    9.52
   0  58   2   74.43    8.41
   0  58   2   90.41   10.49
   0  58   4   59.72   10.61
   0  59  -1    5.56    5.81
   0  59   1    5.26    5.89
   0  59   3    4.23    7.72
   0  60   2  126.81   12.05
   0  61   3    2.12    8.19
   0  62   2   35.75    9.00
   1   0 -14   -3.73    6.78
  -1   0 -14   -0.62    6.18
  -1   0 -14   -2.54    5.67
   1   0 -14    2.30    5.58
  -1   0 -12   -2.11    5.46
   1   0 -12    0.53    5.26
   1   0 -12   -4.56    5.40
  -1   0 -12    2.70    4.91
  -1   0 -10   -1.96    3.96
   1   0 -10    2.80    3.97
  -1   0 -10   -1.65    4.38
   1   0 -10    4.21    4.11
  -1   0 -10   -1.28    4.24
   1   0  -8    2.56    3.16
   1   0  -8    0.18    2.81
   1   0  -8    1.11    2.93
  -1   0  -8    1.31    2.83
   1   0  -8    2.19    3.77
   1   0  -6    0.89    2.35
  -1   0  -6    1.01    2.55
   1   0  -6    0.67    2.04
  -1   0  -4    2.43    1.90
   1   0  -4    1.87    2.15
  -1   0  -4    0.70    2.30
  -1   0  -4    2.50    2.19
   1   0  -4    2.07    1.49
   1   0  -4    1.09    1.76
   1   0  -2    0.07    1.30
  -1   0  -2    0.46    1.64
   1   0  -2    0.59    1.16
  -1   0  -2   -0.36    1.53
   1   0  -2   -0.61    1.53
   1   0   0    0.62    0.57
   1   0   2    0.72    1.62
  -1   0   2   -1.92    1.67
  -1   0   2   -0.24    1.37
   1   0   4    1.06    2.28
  -1   0   4    1.93    2.07
  -1   0   4    1.92    2.27
  -1   0   6    1.12    3.05
   1   0   6   -1.70    2.93
   1   0   8    4.45    4.15
  -1   0   8    0.80    3.85
   1   0  10   -0.54    5.26
  -1   1 -15   75.51    9.87
   1  -1 -15   83.15   10.34
  -1  -1 -15   63.74   10.05
   1   1 -15   68.99   10.06
  -1  -1 -13  125.59    8.97
   1  -1 -13  122.10    9.13
   1   1 -13  109.36    9.07
  -1   1 -13  122.50    9.02
  -1   1 -13  114.83   10.26
   1  -1 -13  115.90   10.05
  -1  -1 -13  125.39   10.44
   1   1 -13  134.68   10.70
   1  -1 -11  287.15   12.87
  -1  -1 -11  301.80   14.04
   1  -1 -11  301.87   14.06
   1   1 -11  271.11   13.63
  -1   1 -11  290.05   14.02
  -1  -1 -11  293.69   12.49
   1   1 -11  299.33   13.12
  -1   1 -11  294.48   12.84
  -1  -1  -9  438.42   15.26
  -1   1  -9  448.95   15.34
   1  -1  -9  393.99   15.63
  -1   1  -9  411.18   15.86
  -1  -1  -9  385.95   15.67
   1   1  -9  428.11   16.11
  -1   1  -9  458.14   15.47
   1  -1  -9  397.33   16.57
   1   1  -9  435.77   15.53
   1  -1  -9  442.02   15.30
  -1  -1  -9  435.19   15.02
   1  -1  -7 1141.83   29.50
   1   1  -7 1130.99   29.43
   1   1  -7 1079.45   30.89
   1  -1  -7 1096.24   30.64
  -1   1  -7 1100.89   30.68
  -1  -1  -7 1082.71   30.39
  -1  -1  -7 1124.64   32.31
   1  -1  -7 1120.32   31.92
   1   1  -7 1080.77   31.78
  -1  -1  -5 1790.41   47.14
   1   1  -5 1842.57   46.81
   1  -1  -5 1824.55   46.81
   1  -1  -5 1799.37   46.09
   1   1  -5 1841.71   45.20
  -1  -1  -5 1804.93   46.02
   1   1  -5 1762.13   46.21
  -1   1  -5 1791.93   46.26
  -1  -1  -5 1782.91   46.39
   1  -1  -5 1827.06   45.29
  -1   1  -5 1773.15   46.33
   1  -1  -5 1755.99   46.52
  -1   1  -5 1850.32   47.14
   1  -1  -3 2804.99   69.70
  -1   1  -3 2823.21   69.46
   1   1  -3 2802.15   68.28
   1   1  -3 2836.64   69.37
  -1   1  -3 2856.69   69.75
  -1  -1  -3 2814.68   69.71
   1  -1  -3 2773.62   69.42
  -1  -1  -3 2806.20   69.04
  -1  -1  -3 2755.57   69.42
   1  -1  -3 2794.78   69.14
   1  -1  -3 2861.42   69.32
   1   1  -3 2815.84   69.30
   1  -1  -1 2275.10   54.82
  -1  -1  -1 2281.41   54.85
   1   1  -1 2226.12   54.75
   1  -1  -1 2229.44   54.69
  -1   1  -1 2258.46   55.04
   1   1  -1 2237.44   54.71
   1   1  -1 2262.51   54.65
   1  -1  -1 2256.40   54.66
   1   1   1 2393.61   57.67
  -1   1   1 2357.68   57.54
   1  -1   1 2406.81   57.89
   1  -1   1 2362.42   57.56
  -1  -1   1 2363.19   57.54
   1   1   1 2352.04   57.61
  -1  -1   1 2375.74   57.64
  -1   1   1 2364.90   57.50
  -1   1   3 2741.63   66.76
  -1  -1   3 2694.88   66.72
   1   1   3 2703.23   66.74
   1  -1   3 2658.06   66.73
  -1   1   3 2660.83   66.39
  -1  -1   3 2672.39   66.59
  -1  -1   5 1656.36   43.51
  -1   1   7 1008.37   30.08
   1   1   7 1012.88   30.08
   1  -1   7 1011.10   30.16
  -1  -1   7 1031.12   30.12
   1   1   9  432.65   17.15
  -1  -1   9  412.89   16.71
  -1   1   9  400.32   16.83
   1  -1   9  388.00   16.57
   1  -1  11  306.53   16.00
  -1   2 -14    1.76    5.91
   1   2 -14   -0.48    6.14
  -1  -2 -14    1.83    6.58
   1  -2 -14   -1.85    6.28
   1   2 -14    3.12    6.18
  -1   2 -14    0.63    6.63
   1  -2 -12    8.02    5.01
  -1   2 -12    8.06    5.23
  -1  -2 -12    2.57    4.70
   1   2 -12   -0.43    5.19
  -1  -2 -12   -1.56    5.28
   1   2 -12   -0.53    5.32
   1  -2 -12   10.38    5.28
  -1   2 -12    9.68    5.91
  -1   2 -10    7.98    4.23
   1  -2 -10    7.05    4.28
   1  -2 -10    8.94    5.15
  -1  -2 -10   11.65    4.73
  -1  -2 -10    4.57    4.09
   1   2 -10    3.42    4.11
  -1   2 -10    7.40    4.67
   1   2 -10    7.27    4.17
  -1  -2 -10    6.79    3.72
   1  -2 -10    6.37    4.06
   1  -2  -8   11.41    3.25
   1  -2  -8    9.10    3.34
  -1  -2  -8   11.68    3.51
   1   2  -8    7.16    3.60
   1  -2  -8   10.87    3.03
  -1  -2  -8   11.59    3.31
  -1   2  -8   14.79    3.83
   1   2  -8   10.78    3.32
   1  -2  -8    6.69    3.92
  -1  -2  -8   12.30    4.26
  -1  -2  -6   14.69    2.72
   1  -2  -6   13.19    2.44
  -1  -2  -6   18.50    3.10
   1  -2  -6   18.99    3.13
   1   2  -6   19.00    2.49
  -1   2  -6   21.92    3.21
   1  -2  -4   39.98    3.02
  -1   2  -4   38.01    3.58
   1  -2  -4   43.14    3.37
  -1  -2  -4   47.57    3.61
   1   2  -4   44.80    3.35
   1  -2  -4   44.86    2.93
   1   2  -4   43.54    2.42
   1   2  -4   45.65    3.29
  -1  -2  -4   48.76    2.94
   1  -2  -4   44.59    3.66
  -1  -2  -4   41.57    3.25
  -1   2  -4   45.88    3.28
   1   2  -2   51.66    2.55
  -1  -2  -2   49.28    2.80
   1  -2  -2   49.38    2.44
   1   2  -2   53.66    2.64
   1  -2  -2   48.81    2.78
  -1   2  -2   50.23    2.78
   1  -2  -2   45.49    2.41
   1  -2   0   52.92    1.77
   1  -2   2   45.16    2.73
   1  -2   2   51.27    2.79
  -1  -2   2   45.27    2.67
  -1   2   2   44.79    2.46
  -1  -2   2   46.24    1.75
   1   2   2   51.05    2.69
  -1  -2   2   46.12    2.63
  -1   2   2   49.52    2.48
  -1   2   4   40.81    3.57
   1  -2   4   41.30    3.41
  -1   2   4   46.47    3.30
   1  -2   4   38.25    3.41
   1   2   4   38.99    3.49
  -1  -2   4   39.02    3.40
   1  -2   6   15.38    3.38
  -1  -2   6   18.71    3.59
  -1   2   6   19.41    3.69
   1   2   6   18.17    3.41
   1   2   8    8.93    4.12
   1  -2   8   17.09    4.39
  -1   2   8   10.40    4.27
  -1  -2   8   12.03    4.41
   1  -2  10   10.35    5.30
   1   2  10    8.60    5.40
  -1  -2  10    8.51    5.56
   1  -2  14   -4.61    7.62
   1  -3 -15   36.15    8.55
   1   3 -15   34.43    8.73
  -1   3 -15   37.63    8.73
  -1  -3 -15   28.93    7.94
   1   3 -13   33.27    7.09
  -1   3 -13   34.32    7.12
  -1  -3 -13   26.46    6.57
   1  -3 -13   34.86    7.39
  -1  -3 -13   27.36    5.96
  -1   3 -13   18.72    6.33
   1   3 -13   24.54    6.13
   1  -3 -13   30.19    6.35
  -1  -3 -11  106.12    7.84
   1  -3 -11  114.45    8.88
   1   3 -11  122.11    9.04
  -1  -3 -11  102.21    8.57
  -1   3 -11  110.23    8.91
   1   3 -11  109.09    8.34
  -1   3 -11  118.71    8.25
  -1  -3 -11  125.02    7.73
   1  -3 -11  123.66    8.11
  -1  -3  -9   98.52    6.29
   1  -3  -9   90.09    6.28
   1   3  -9   99.39    7.09
  -1  -3  -9   94.75    6.71
  -1   3  -9  101.49    6.81
  -1  -3  -9  107.36    8.25
  -1  -3  -9   94.22    6.90
   1   3  -9  116.23    7.59
   1  -3  -9   93.34    6.86
   1  -3  -9  103.65    8.21
   1  -3  -7  506.82   14.85
   1   3  -7  483.10   16.11
  -1   3  -7  490.62   16.06
   1   3  -7  504.19   16.87
   1  -3  -7  491.43   15.65
  -1  -3  -7  489.16   17.15
   1  -3  -7  494.67   16.93
   1  -3  -5  192.76    7.79
  -1  -3  -5  184.18    7.93
  -1  -3  -5  183.06    7.41
  -1   3  -5  181.39    7.43
   1  -3  -5  190.27    6.56
   1   3  -5  187.08    7.63
  -1   3  -5  199.53    7.45
  -1  -3  -5  188.81    6.88
   1  -3  -5  191.41    7.09
   1  -3  -5  199.37    7.57
   1  -3  -3  866.72   22.76
  -1   3  -3  831.26   22.28
   1   3  -3  852.47   22.35
  -1  -3  -3  830.77   21.64
   1  -3  -3  849.71   22.22
   1   3  -3  832.14   22.23
  -1  -3  -3  877.43   22.68
   1  -3  -3  840.10   21.94
  -1   3  -1  633.92   16.72
   1  -3  -1  644.95   16.41
  -1  -3  -1  652.96   16.46
   1   3  -1  661.10   16.55
  -1   3  -1  665.67   16.79
   1  -3   1  634.33   16.18
   1  -3   1  617.06   15.98
  -1   3   1  630.78   15.65
  -1  -3   1  619.80   15.84
   1   3   1  609.15   15.67
  -1  -3   1  612.54   15.42
  -1  -3   3  812.73   20.52
   1  -3   3  808.31   21.60
  -1   3   3  803.82   21.36
  -1  -3   3  814.58   21.47
   1  -3   3  785.71   21.81
   1   3   3  838.52   21.90
  -1  -3   3  836.11   21.80
  -1   3   5  241.74    8.78
  -1  -3   5  236.81    9.19
   1   3   7  461.07   16.47
  -1   3   7  452.64   16.31
  -1  -3   7  481.36   16.65
   1  -3   7  463.15   16.55
  -1  -3   9   95.48    7.98
   1   3   9  103.99    8.33
   1  -3   9   92.78    7.98
   1  -3  11  114.81   10.25
  -1  -3  11  109.63   10.11
   1   4 -14    1.25    6.55
  -1  -4 -14   17.59    7.29
   1  -4 -14   -7.94    6.66
  -1   4 -14   -8.27    6.97
   1   4 -14    1.47    6.13
  -1   4 -14    3.22    6.11
  -1   4 -12    7.17    5.20
   1  -4 -12    6.58    4.95
   1   4 -12    3.12    5.17
  -1  -4 -12    3.85    4.68
  -1   4 -12    7.70    5.55
  -1  -4 -12   11.26    5.12
   1   4 -12    1.08    5.40
   1  -4 -12    3.11    5.06
  -1   4 -10    4.37    4.15
  -1   4 -10    4.42    4.31
   1   4 -10    5.23    4.28
  -1  -4 -10   11.43    4.46
   1  -4 -10    6.03    5.27
  -1  -4 -10    8.75    4.47
   1  -4 -10    3.87    3.76
   1   4 -10    4.15    4.04
  -1  -4 -10    7.03    3.73
   1  -4 -10    1.64    3.69
   1  -4  -8    8.99    3.29
   1  -4  -8   10.70    3.14
  -1  -4  -8   12.06    4.39
   1  -4  -8    7.90    4.12
  -1  -4  -8    5.73    2.91
   1  -4  -8   10.68    3.26
  -1   4  -8    8.33    3.40
   1   4  -8    4.90    3.59
   1   4  -8    5.28    3.31
  -1  -4  -8    9.91    3.43
  -1  -4  -8    6.19    3.71
  -1  -4  -6   10.20    2.38
   1   4  -6    9.44    2.78
  -1  -4  -6    8.21    2.89
   1  -4  -6    9.53    2.35
  -1   4  -6   10.49    2.99
  -1  -4  -6   12.50    2.68
   1  -4  -6   12.88    2.79
   1   4  -4   67.26    3.97
  -1  -4  -4   62.18    4.23
   1  -4  -4   62.97    3.38
  -1   4  -4   66.84    3.92
   1  -4  -4   64.97    3.68
   1  -4  -4   72.74    4.36
   1   4  -4   66.99    3.92
  -1  -4  -4   69.75    3.33
   1  -4  -2  104.18    4.12
  -1   4  -2  105.39    4.12
   1   4  -2  105.57    4.04
  -1  -4  -2   96.04    3.14
   1  -4  -2   98.17    3.69
  -1  -4  -2   93.04    3.48
  -1  -4  -2   93.89    3.99
   1  -4  -2  102.20    3.57
  -1   4   0    6.50    0.92
  -1  -4   2   91.10    3.46
  -1   4   2   87.50    3.39
   1  -4   2   86.50    3.81
   1  -4   2   88.19    3.76
   1   4   2   87.14    3.73
  -1   4   2   89.99    3.47
  -1  -4   4   58.41    3.96
   1   4   4   53.06    3.91
   1  -4   4   63.62    3.74
   1  -4   4   60.43    4.04
  -1  -4   4   58.09    3.68
  -1   4   4   54.80    3.53
   1  -4   6   16.67    3.61
   1   4   6    9.44    3.33
  -1  -4   6    9.26    3.21
   1  -4   8    8.21    3.93
   1   4   8   10.49    4.21
  -1  -4   8   12.87    4.50
  -1  -4  10    4.28    5.26
   1  -4  10    7.64    5.35
   1  -4  12   12.31    7.10
   1  -4  14   -1.36    7.53
  -1   5 -15    4.02    7.61
  -1  -5 -15   10.12    7.43
   1   5 -15    5.99    7.61
   1  -5 -15    6.41    7.35
  -1   5 -13   13.23    6.38
   1   5 -13   10.55    5.85
  -1  -5 -13    3.28    4.82
  -1   5 -13   15.45    6.10
   1   5 -13    5.90    6.05
   1  -5 -13    7.37    5.79
  -1  -5 -13    3.35    5.54
  -1   5 -11   21.08    5.30
   1  -5 -11   27.73    4.95
  -1  -5 -11   19.82    4.48
   1   5 -11   29.04    5.69
   1  -5 -11   25.19    6.63
  -1   5 -11   18.13    5.56
   1   5 -11   22.07    5.74
  -1  -5 -11   28.48    5.58
   1  -5 -11   25.42    5.63
  -1  -5 -11   27.84    5.65
  -1  -5  -9    7.97    4.80
   1  -5  -9   14.21    5.07
  -1  -5  -9   16.03    4.46
   1  -5  -9   17.85    3.95
  -1  -5  -9   21.12    3.70
   1   5  -9   18.95    4.31
  -1  -5  -9   18.82    4.39
   1   5  -9   16.16    4.11
  -1   5  -9   11.26    4.13
   1  -5  -9   16.80    4.11
   1  -5  -7   26.04    3.33
   1  -5  -7   22.98    3.26
   1  -5  -7   35.85    4.66
  -1   5  -7   27.82    3.93
   1   5  -7   28.90    4.02
  -1  -5  -7   27.39    4.46
  -1  -5  -5   18.28    2.69
  -1  -5  -5   20.08    2.25
  -1  -5  -5   19.41    3.38
   1  -5  -5   22.25    3.43
   1  -5  -5   20.53    2.70
  -1   5  -5   20.93    2.90
   1  -5  -5   20.97    2.47
   1  -5  -3   43.37    3.35
  -1  -5  -3   41.71    3.20
   1  -5  -3   43.53    2.64
  -1  -5  -3   41.17    2.57
  -1  -5  -3   47.94    2.30
   1   5  -3   43.35    3.06
   1  -5  -3   45.21    2.56
  -1   5  -1  517.05   13.57
  -1  -5  -1  485.19   12.33
   1   5  -1  480.78   12.90
   1  -5  -1  494.29   12.69
   1   5   1  526.42   13.34
   1  -5   1  525.65   14.62
  -1   5   1  540.85   13.66
   1   5   3    2.60    2.08
   1  -5   3    2.81    2.09
  -1  -5   3    1.93    1.73
   1  -5   3    2.64    1.84
  -1   5   3    3.07    1.51
  -1  -5   3    3.54    1.26
  -1   5   3    1.59    1.64
  -1   5   5   89.31    4.74
   1  -5   7  115.20    7.27
  -1  -5   7   96.68    6.81
  -1  -5   9   49.09    6.26
   1  -5   9   47.93    6.32
  -1  -5  11   37.93    7.32
   1  -5  11   46.63    8.07
   1  -5  13   17.83    7.54
  -1   6 -14   -1.92    6.08
   1   6 -14    0.51    6.19
   1   6 -14   -7.62    6.95
  -1   6 -14    5.17    6.73
  -1  -6 -14   -6.61    6.84
   1  -6 -14   10.33    6.67
  -1   6 -12    3.93    5.52
   1   6 -12   -0.55    5.25
   1  -6 -12    0.52    5.13
  -1  -6 -12   -0.50    5.22
  -1   6 -12    0.44    5.22
   1   6 -12   -0.46    5.57
  -1  -6 -12   -0.34    4.47
   1  -6 -10    5.63    5.10
  -1  -6 -10    6.45    5.68
   1   6 -10    6.70    4.39
  -1   6 -10   13.07    4.74
   1  -6 -10    7.48    3.81
  -1  -6 -10    5.30    3.63
   1   6 -10    8.42    4.64
  -1  -6 -10    4.42    4.14
   1  -6 -10    4.89    3.96
  -1  -6 -10    5.51    4.44
   1   6  -8    0.32    3.47
  -1  -6  -8   -0.41    3.88
   1  -6  -8    3.81    3.93
   1  -6  -8    1.20    2.90
  -1  -6  -8    3.48    3.57
   1  -6  -8    0.98    2.85
  -1  -6  -8   -1.08    2.67
  -1   6  -8    3.16    3.66
  -1  -6  -8   -2.43    3.27
   1  -6  -8   -0.31    3.08
  -1  -6  -6   20.45    2.65
   1   6  -6   14.93    3.02
   1  -6  -6   16.85    2.90
  -1  -6  -6   13.94    2.82
  -1  -6  -4   14.35    2.12
   1  -6  -4   16.66    2.15
   1  -6  -4   17.60    2.92
   1   6  -4   12.25    2.61
  -1  -6  -4   18.15    2.72
  -1  -6  -4   18.32    1.79
   1  -6  -4   18.48    2.30
   1   6  -2  116.55    4.55
  -1  -6  -2  111.73    4.45
   1  -6  -2  111.87    4.09
  -1  -6  -2  109.85    3.85
  -1  -6  -2  112.96    3.31
  -1  -6   0   28.17    1.65
  -1   6   0   25.09    1.67
   1   6   0   26.88    1.55
   1  -6   2  123.66    4.83
  -1   6   2  112.10    4.03
   1   6   2  114.21    3.58
   1  -6   2  123.00    4.69
  -1   6   2  123.76    4.29
   1   6   4   17.61    2.68
  -1   6   4   19.57    2.40
  -1  -6   4   17.39    2.60
  -1  -6   4   14.84    1.83
   1  -6   4   13.69    2.40
   1  -6   4   11.97    2.79
   1  -6   6   15.67    3.56
  -1  -6   6   12.39    3.38
   1  -6   6   18.75    3.49
   1   6   6   11.76    3.44
   1  -6   8    3.32    3.85
  -1  -6   8    0.40    3.79
   1  -6  10    4.97    5.50
  -1  -6  10   10.75    5.02
  -1  -6  12   -0.67    6.77
   1  -6  12   -3.45    7.05
   1  -6  14    2.82    7.30
  -1   7 -15    5.44    7.99
   1   7 -15    4.00    7.43
   1  -7 -15   10.84    7.24
  -1  -7 -15   -8.15    7.96
   1   7 -13   11.44    6.14
  -1   7 -13    2.84    5.69
   1   7 -13    6.57    6.43
   1  -7 -13    5.62    5.85
  -1  -7 -13    0.56    5.91
  -1   7 -13    1.84    6.10
  -1   7 -11   28.06    5.65
   1  -7 -11   19.42    5.45
  -1  -7 -11   20.77    5.37
  -1  -7 -11   20.72    6.87
   1  -7 -11   15.07    6.39
  -1  -7 -11   12.95    4.37
   1   7 -11   19.61    5.50
   1  -7 -11   26.75    5.05
  -1  -7 -11   22.21    5.38
   1   7 -11   20.52    5.79
  -1   7 -11   18.43    5.72
  -1  -7  -9    2.93    3.76
   1  -7  -9    4.37    3.38
  -1  -7  -9    0.48    3.16
   1  -7  -9   -2.13    3.90
  -1  -7  -9    2.80    3.76
   1  -7  -9    8.98    4.67
  -1  -7  -9    7.61    4.93
  -1   7  -9    0.72    4.18
   1   7  -9   -4.03    4.04
   1   7  -7   23.23    3.84
  -1   7  -7   32.88    4.21
  -1  -7  -7   26.93    4.49
   1  -7  -7   25.95    4.32
   1  -7  -7   19.22    2.96
   1  -7  -7   25.15    3.32
   1  -7  -5   26.41    2.51
   1  -7  -5   29.16    2.99
  -1  -7  -5   25.66    2.77
  -1  -7  -5   30.14    2.42
  -1  -7  -5   25.41    3.63
   1  -7  -3   38.21    3.25
   1   7  -3   37.60    3.05
  -1  -7  -3   36.95    3.02
   1  -7  -3   43.92    2.62
  -1  -7  -3   38.63    1.95
  -1  -7  -3   37.33    2.50
  -1  -7  -1  179.77    4.98
   1  -7  -1  177.16    5.38
  -1   7  -1  184.50    6.64
   1  -7   1  320.87    9.92
   1   7   1  301.97    7.99
  -1   7   1  300.05    8.38
  -1  -7   3   83.46    3.94
   1   7   3   80.51    3.30
   1  -7   3   88.01    4.31
  -1   7   3   81.96    3.57
  -1   7   3   77.01    3.80
   1  -7   3   81.19    4.02
  -1  -7   5   94.52    5.29
   1  -7   5   95.86    5.13
  -1  -7   5  106.15    4.44
  -1   7   5  108.48    5.22
   1  -7   7   31.46    4.58
   1  -7   7   21.29    4.15
  -1  -7   7   25.73    4.50
   1  -7   9   31.04    5.55
  -1  -7   9   29.64    5.78
  -1  -7  11   24.30    6.80
   1  -7  11   34.94    7.43
   1  -7  13   10.59    7.88
   1  -7  13    9.92    7.29
   1   8 -14    4.18    6.50
  -1   8 -14    3.49    6.07
   1   8 -14    3.85    6.45
  -1  -8 -14   13.61    6.50
   1  -8 -14    1.21    6.38
  -1   8 -14    1.97    6.63
  -1   8 -12   12.61    6.03
   1   8 -12    1.11    5.79
   1   8 -12    0.96    5.14
  -1   8 -12    1.39    5.61
  -1  -8 -12    1.51    5.45
   1  -8 -12    9.71    5.34
   1  -8 -12    6.48    6.64
   1  -8 -10    3.65    5.24
  -1  -8 -10    9.80    5.84
  -1  -8 -10   11.43    4.64
   1   8 -10   13.07    4.70
   1  -8 -10   11.47    3.88
  -1  -8 -10    7.18    3.53
   1   8 -10   11.11    4.62
  -1   8 -10   11.65    4.71
   1  -8 -10   13.50    4.30
  -1  -8 -10   11.14    4.49
  -1  -8  -8   34.91    5.13
   1  -8  -8   17.96    4.77
  -1  -8  -8   15.31    3.07
   1  -8  -8   20.35    3.42
  -1   8  -8   23.86    4.34
   1  -8  -8   21.78    3.89
  -1  -8  -8   24.85    4.12
   1   8  -8   19.79    4.06
  -1  -8  -8   21.89    4.33
   1  -8  -8   19.74    3.60
   1  -8  -6   13.65    3.47
  -1  -8  -6   15.62    2.42
   1   8  -6   18.41    3.25
  -1  -8  -6   11.12    3.33
   1  -8  -6   14.70    3.02
  -1  -8  -6   14.54    2.71
  -1  -8  -4  100.34    3.87
   1  -8  -4  104.90    4.73
   1   8  -4  109.01    5.30
  -1  -8  -4  105.35    5.44
   1  -8  -4  102.46    5.51
  -1  -8  -4  102.78    4.63
  -1  -8  -2   12.27    1.40
   1  -8  -2   12.88    1.57
   1   8   0  298.42    8.71
   1   8   0  314.30    8.11
  -1   8   0  310.83    8.67
  -1  -8   0  307.53    9.00
   1   8   2   10.16    1.53
   1  -8   2   14.50    2.47
  -1   8   2   10.54    1.68
   1   8   2   12.31    1.05
  -1  -8   4   98.97    4.87
   1  -8   4  103.51    5.39
  -1   8   4   96.17    4.47
   1  -8   4  107.46    5.07
  -1  -8   4  103.63    4.15
  -1  -8   6   21.24    3.52
   1  -8   6   13.57    3.51
   1  -8   8   30.17    4.84
  -1  -8   8   21.18    4.71
  -1  -8  10   10.79    5.85
   1  -8  10   15.05    5.63
  -1  -8  12    6.04    6.83
   1  -8  12    3.50    7.06
   1  -8  12   -4.26    6.30
   1  -8  14   10.18    7.77
   1  -9 -15   34.82    8.21
  -1  -9 -15   37.21    8.33
  -1   9 -15   37.92    8.76
   1   9 -15   22.85    8.00
  -1   9 -13   28.19    6.87
   1   9 -13   47.10    7.44
   1   9 -13   53.26    7.93
  -1   9 -13   41.39    7.95
   1  -9 -13   35.31    6.97
  -1  -9 -13   44.36    7.52
  -1  -9 -11   98.94    9.86
   1  -9 -11  123.72   10.19
   1   9 -11   97.30    8.86
  -1  -9 -11   94.66    7.98
  -1  -9 -11  108.90    7.01
   1   9 -11   99.90    8.42
   1  -9 -11   99.05    8.22
  -1  -9 -11  100.86    8.06
  -1   9 -11  111.77    8.72
  -1  -9  -9   90.42    5.54
   1  -9  -9   85.58    5.83
  -1  -9  -9   85.41    7.98
   1  -9  -9   89.56    7.72
   1   9  -9   88.96    7.06
  -1   9  -9   75.79    6.79
  -1  -9  -9   91.01    6.90
   1  -9  -9   76.53    6.35
  -1  -9  -9   96.13    6.80
   1  -9  -7  359.66   12.02
   1  -9  -7  352.54   14.23
  -1  -9  -7  363.37   14.11
   1  -9  -7  383.17   14.14
  -1   9  -7  366.48   13.65
   1   9  -7  348.39   13.34
  -1  -9  -5  332.67    9.84
   1  -9  -5  332.23   11.01
  -1  -9  -5  336.55   10.85
   1  -9  -3  763.58   20.06
  -1  -9  -3  741.66   19.80
  -1  -9  -3  752.88   20.73
  -1   9  -1 1169.97   30.57
   1  -9  -1 1125.08   28.86
  -1  -9  -1 1162.67   28.42
   1   9   1 1156.45   28.67
   1  -9   1 1212.25   31.20
  -1   9   1 1141.46   29.11
  -1  -9   1 1174.09   29.66
  -1   9   3  708.51   18.89
   1  -9   3  704.88   19.64
   1   9   3  715.00   18.40
   1  -9   3  751.40   20.24
  -1  -9   5  331.69   11.43
  -1  -9   5  337.62   10.35
   1  -9   5  344.73   11.34
  -1   9   5  341.20   10.97
  -1  -9   7  326.09   13.42
   1  -9   7  370.97   14.10
  -1   9   7  353.26   12.77
   1  -9   7  341.27   13.54
  -1  -9   9   83.01    7.89
   1  -9   9   92.33    8.21
  -1  -9  11  107.95    9.80
   1  -9  11  106.09   10.24
   1  -9  13   41.77    8.30
   1  -9  13   28.98    8.70
   1  10 -14   -0.65    6.95
  -1  10 -14    6.69    7.35
  -1 -10 -14    5.88    6.50
   1 -10 -14    4.81    6.38
   1  10 -14   19.95    7.11
  -1  10 -14   -1.04    6.21
   1  10 -12   -0.49    5.21
  -1  10 -12   -5.25    5.52
   1  10 -12    7.90    5.72
  -1  10 -12    5.34    5.59
  -1 -10 -12    5.50    5.64
   1 -10 -12    5.11    5.50
   1 -10 -12    7.20    7.14
  -1 -10 -10    9.66    3.60
  -1 -10 -10   13.33    5.00
   1 -10 -10   10.62    4.27
  -1 -10 -10   13.84    4.68
   1  10 -10    7.29    4.84
  -1  10 -10    3.39    4.78
  -1 -10 -10   17.69    6.16
   1 -10 -10    2.63    5.32
  -1 -10  -8   19.12    4.29
   1  10  -8   19.01    4.29
  -1 -10  -8   21.66    4.79
   1 -10  -8   19.18    4.68
  -1  10  -8   28.90    4.81
  -1 -10  -8   24.65    3.25
   1 -10  -8   22.93    3.89
  -1 -10  -8   22.54    3.98
  -1 -10  -6   15.95    2.28
  -1 -10  -6   20.86    4.09
   1  10  -6   17.74    3.38
  -1 -10  -6   20.75    3.85
   1 -10  -6   19.15    3.74
   1 -10  -6   21.12    3.14
  -1 -10  -6   15.79    2.87
   1  10  -4   67.72    4.57
   1 -10  -4   67.12    4.47
  -1 -10  -4   72.45    3.65
  -1 -10  -4   67.04    4.60
  -1 -10  -4   73.77    3.01
   1 -10  -4   71.50    3.91
  -1 -10  -2   13.41    1.50
  -1  10  -2   15.31    2.43
   1 -10  -2   14.02    1.70
   1  10   0  197.36    6.39
  -1  10   0  192.37    6.01
   1  10   0  185.77    5.46
  -1 -10   0  186.64    6.70
  -1  10   2   12.14    1.78
   1  10   2   13.94    1.52
   1  10   2   16.18    1.12
   1 -10   2   10.86    2.73
   1 -10   4   62.97    4.04
  -1 -10   4   65.07    3.43
   1 -10   4   65.10    4.40
   1  10   4   65.14    3.30
  -1  10   4   65.95    3.58
  -1  10   4   64.20    3.95
  -1 -10   4   75.24    4.25
   1 -10   6   15.61    3.41
  -1 -10   6   18.00    2.67
   1 -10   8   23.55    4.99
  -1 -10   8   26.29    5.06
   1 -10   8   26.90    4.96
   1 -10  10   19.19    5.95
  -1 -10  10    4.89    5.33
   1 -10  12   12.67    7.35
  -1 -10  12   -8.11    6.70
   1 -10  12    1.27    6.34
   1 -10  14   -5.73    9.12
  -1 -10  14    5.42    8.03
   1 -10  14    6.05    7.78
   1  11 -15   57.70    9.92
  -1  11 -15   46.36    9.70
  -1 -11 -15   65.14    9.49
   1 -11 -15   47.82    8.96
  -1  11 -13  118.26   10.42
   1  11 -13   97.66    9.89
  -1  11 -13  100.11    9.57
   1  11 -13  104.32    9.45
  -1 -11 -13  119.78   10.03
   1 -11 -13   88.78    9.29
  -1 -11 -11  241.58   14.55
   1 -11 -11  253.87   14.52
   1  11 -11  241.94   12.85
  -1  11 -11  249.83   12.89
  -1 -11 -11  245.30   12.19
   1  11 -11  258.80   13.49
   1 -11 -11  243.59   12.56
  -1 -11 -11  259.11   12.50
  -1 -11  -9  448.57   16.29
   1  11  -9  440.07   16.78
  -1  11  -9  407.68   16.56
  -1 -11  -9  456.18   14.40
   1 -11  -9  443.73   17.75
  -1 -11  -9  424.09   17.69
  -1 -11  -9  419.50   15.86
   1 -11  -9  451.69   16.27
   1 -11  -7  822.69   25.66
   1  11  -7  852.34   25.05
  -1 -11  -7  827.44   25.47
  -1 -11  -5 1317.97   34.78
  -1 -11  -5 1325.14   33.55
   1 -11  -5 1334.09   34.96
  -1 -11  -3 2331.84   58.52
  -1 -11  -3 2339.07   59.55
   1 -11  -3 2426.99   58.89
  -1 -11  -1 2889.30   69.55
   1 -11  -1 2826.61   70.02
  -1  11  -1 2832.85   72.04
  -1  11   1 2792.56   69.02
   1  11   1 2803.91   68.54
   1 -11   1 2935.63   71.60
  -1 -11   1 2825.38   69.77
  -1  11   3 2197.36   54.39
   1  11   3 2166.68   54.61
   1  11   3 2214.35   53.79
   1 -11   3 2185.30   56.12
  -1  11   5 1253.19   33.31
   1 -11   5 1298.91   34.04
  -1 -11   5 1259.20   32.87
   1  11   5 1273.55   32.96
  -1 -11   7  758.34   24.14
   1 -11   7  740.86   22.72
  -1  11   7  765.54   22.92
   1 -11   7  782.42   24.32
  -1 -11   7  785.91   23.70
  -1 -11   9  424.29   17.42
   1 -11   9  409.58   17.33
   1 -11  11  237.16   13.58
  -1 -11  11  239.06   13.98
   1 -11  11  217.50   13.92
  -1 -11  13   77.78   10.43
   1 -11  13   89.40   11.09
   1 -11  13  101.08   10.94
  -1  12 -14    0.54    6.46
   1  12 -14    7.22    6.69
   1  12 -14    1.32    6.95
   1 -12 -14   14.35    6.96
  -1 -12 -14    0.58    6.40
  -1  12 -14   -3.41    7.26
   1  12 -12   -2.87    6.45
   1  12 -12    7.66    5.76
   1 -12 -12    5.61    5.47
  -1  12 -12    9.61    6.18
  -1 -12 -12    0.50    5.25
  -1 -12 -12   14.49    7.56
   1 -12 -12    1.99    6.75
  -1  12 -10   10.26    4.92
   1  12 -10    3.11    5.07
  -1 -12 -10   22.89    6.28
  -1 -12 -10    5.95    4.13
   1 -12 -10   10.22    4.40
   1 -12 -10    7.97    5.16
  -1 -12 -10    6.51    4.82
   1 -12  -8   14.28    4.55
  -1 -12  -8    9.81    4.26
  -1 -12  -8   11.91    3.56
   1 -12  -8    7.45    3.28
   1  12  -8   13.67    4.16
   1 -12  -8    8.44    4.05
  -1  12  -8    8.75    4.25
  -1 -12  -8    7.95    2.69
   1  12  -6   24.73    4.02
  -1 -12  -6   21.97    3.23
   1 -12  -6   26.27    4.39
  -1 -12  -6   19.79    3.90
   1 -12  -4   18.78    2.33
  -1 -12  -4   15.28    2.08
   1 -12  -4   12.51    3.01
  -1 -12  -4   17.76    2.98
  -1  12  -2   48.68    3.84
  -1 -12  -2   51.39    2.51
   1 -12  -2   51.72    2.79
   1  12   0   19.90    2.52
  -1 -12   0   20.95    3.07
   1  12   0   21.96    1.58
  -1  12   0   20.47    1.97
   1 -12   2   44.82    4.07
  -1 -12   2   55.89    3.58
  -1  12   2   50.86    2.94
   1  12   2   49.23    2.58
   1 -12   4   18.77    2.77
   1  12   4   16.93    1.88
   1 -12   4   16.73    3.11
  -1  12   4   15.42    2.22
  -1  12   4   16.51    2.48
  -1 -12   4   19.72    2.81
   1 -12   6   22.82    3.69
  -1 -12   6   21.89    2.91
   1 -12   6   20.45    4.00
  -1 -12   6   25.43    3.79
  -1 -12   8   12.85    4.43
   1 -12   8   11.01    4.54
   1 -12   8    3.71    3.87
   1 -12   8   10.05    4.54
   1 -12  10    7.44    5.56
  -1 -12  10    3.83    5.22
   1 -12  10    8.94    4.98
   1 -12  12    2.84    6.99
  -1 -12  12   10.89    7.09
   1 -12  12    3.30    6.66
   1 -12  14   13.35    8.05
  -1 -12  14    4.02    8.17
  -1  13 -15   74.65   10.53
  -1 -13 -15   73.53    9.55
   1 -13 -15   68.26    9.65
   1  13 -15   57.75    9.63
   1  13 -13   86.87    9.31
  -1  13 -13   72.82    8.92
  -1  13 -13   75.78    9.36
   1  13 -13   68.06    9.25
  -1 -13 -13   91.01    8.87
   1 -13 -13   86.38    8.74
   1 -13 -13  109.79   11.56
   1 -13 -11  251.08   12.82
  -1 -13 -11  240.67   12.28
   1  13 -11  245.79   13.23
   1  13 -11  250.33   13.33
  -1 -13 -11  260.10   15.04
   1 -13 -11  249.90   14.50
  -1 -13 -11  267.00   12.60
  -1  13 -11  231.89   12.95
  -1 -13  -9  348.33   13.86
   1 -13  -9  329.57   12.49
  -1 -13  -9  328.33   15.27
   1 -13  -9  328.25   14.99
  -1 -13  -9  339.04   13.55
   1 -13  -9  345.33   13.76
  -1  13  -9  336.31   14.38
   1  13  -9  317.17   14.04
  -1 -13  -7 1033.95   30.94
   1 -13  -7 1052.42   31.29
  -1 -13  -7 1035.01   31.21
   1  13  -7 1031.80   30.52
   1 -13  -7 1010.93   29.20
  -1 -13  -5 1175.75   31.27
   1 -13  -5 1180.26   31.57
   1 -13  -3 2375.65   58.39
  -1 -13  -3 2311.67   58.04
  -1  13  -1 1934.49   52.78
  -1 -13  -1 2061.40   50.06
   1 -13  -1 2047.19   50.58
  -1  13   1 1963.65   50.20
   1  13   1 2047.54   49.67
  -1 -13   1 2058.66   51.29
   1  13   3 2173.98   53.76
  -1  13   3 2220.68   54.46
   1  13   3 2201.88   54.70
   1 -13   3 2205.17   56.66
  -1  13   5 1155.33   30.22
   1  13   5 1160.59   29.78
   1 -13   5 1127.66   30.92
  -1  13   5 1101.13   31.02
  -1 -13   5 1134.50   30.00
  -1 -13   7  998.50   26.66
   1 -13   7  946.08   27.86
  -1  13   7  972.53   27.70
  -1 -13   7  934.37   28.39
   1 -13   7  951.56   29.06
   1 -13   7  990.50   29.58
   1 -13   9  309.85   14.44
   1 -13   9  302.95   14.70
  -1 -13   9  315.60   14.55
   1 -13  11  265.79   14.42
   1 -13  11  227.46   14.57
  -1 -13  11  251.92   14.66
   1 -13  13   82.75   10.53
  -1 -13  13   81.46   10.59
   1 -13  13   92.56   11.02
  -1 -13  13   69.99   10.29
  -1  14 -14    1.12    6.48
   1  14 -14    6.86    6.88
  -1  14 -14    4.18    7.06
   1  14 -14    4.67    7.12
  -1 -14 -14    3.47    6.19
   1 -14 -14   11.94    6.71
  -1  14 -12    1.06    6.06
   1  14 -12   15.37    6.48
  -1 -14 -12   13.35    5.58
   1 -14 -12   14.80    5.97
   1  14 -12    9.94    5.76
  -1 -14 -12   13.95    7.72
   1 -14 -12   26.23    8.38
  -1 -14 -10   15.28    6.43
   1  14 -10   10.65    5.31
   1 -14 -10    7.80    4.30
   1 -14 -10    7.03    5.68
  -1  14 -10   21.10    5.46
  -1 -14 -10   11.04    4.55
  -1 -14 -10    7.90    4.93
   1 -14 -10   16.72    4.53
  -1 -14  -8   22.66    5.02
   1 -14  -8   22.67    4.89
  -1 -14  -8   19.98    4.08
   1 -14  -8   21.68    3.99
   1 -14  -8   31.11    5.55
  -1  14  -8   21.42    4.90
   1  14  -8   26.32    4.81
   1 -14  -6   40.18    4.85
  -1 -14  -6   46.89    3.80
  -1 -14  -6   47.59    5.02
   1  14  -6   45.54    4.94
  -1 -14  -4   66.83    4.68
  -1 -14  -4   57.11    3.39
   1 -14  -4   61.84    3.75
   1 -14  -2  161.35    5.65
  -1  14  -2  152.25    6.96
  -1 -14  -2  149.15    5.15
   1  14   0   31.76    1.96
  -1  14   0   33.85    2.52
   1  14   0   24.47    2.86
   1  14   2  144.24    5.08
   1 -14   2  148.94    7.23
  -1 -14   2  154.52    6.40
   1 -14   4   59.11    4.18
   1  14   4   59.24    3.02
  -1  14   4   66.69    4.02
   1 -14   4   65.87    4.98
  -1  14   4   60.42    3.49
  -1 -14   6   43.24    3.74
   1 -14   6   45.08    4.90
  -1 -14   6   41.77    4.39
   1 -14   6   45.69    5.03
  -1  14   8   29.22    4.62
  -1 -14   8   25.74    5.41
   1 -14   8   18.86    4.85
   1 -14   8   20.63    4.95
  -1 -14   8   21.44    4.58
   1 -14  10   16.79    6.28
  -1 -14  10   17.66    5.84
   1 -14  10   13.95    5.89
   1 -14  12   12.90    7.46
  -1 -14  12    3.40    7.25
  -1 -14  12   16.93    7.06
   1 -14  12    9.64    6.64
   1 -14  14   -0.82    9.00
  -1 -14  14   -8.27    8.92
   1  15 -15   36.81    9.11
  -1 -15 -15   32.07    8.46
   1 -15 -15   31.41    7.95
  -1  15 -15   26.79    8.81
   1 -15 -13   26.24    8.91
  -1 -15 -13   46.31    9.67
  -1  15 -13   37.80    7.82
   1  15 -13   37.17    7.77
   1  15 -13   45.23    7.86
  -1  15 -13   35.86    8.26
  -1 -15 -13   39.37    7.53
   1 -15 -13   35.65    7.40
   1 -15 -11  111.02   10.14
  -1 -15 -11  108.72   10.30
  -1 -15 -11  111.49    8.71
  -1 -15 -11  100.11    8.22
   1 -15 -11  106.20    8.44
   1  15 -11   90.66    8.75
  -1  15 -11   93.80    8.80
  -1 -15  -9  113.73    7.53
   1 -15  -9  108.21    7.20
   1  15  -9  116.68    8.43
  -1  15  -9   97.54    8.02
   1 -15  -9  118.55    9.02
  -1 -15  -9  110.77    9.04
   1  15  -7  311.63   12.63
   1 -15  -7  290.87   11.43
  -1 -15  -7  294.12   12.81
   1 -15  -7  303.66   13.14
  -1 -15  -5  257.95    8.95
   1 -15  -5  257.43    9.37
  -1 -15  -3  394.75   11.45
   1 -15  -3  398.32   11.82
  -1  15  -1  442.99   15.12
   1 -15  -1  435.19   12.82
  -1 -15  -1  476.91   12.45
   1  15  -1  449.40   13.62
   1  15   1  393.85   12.69
  -1 -15   1  379.79   12.21
  -1  15   1  370.09   10.85
   1  15   1  368.75   10.34
  -1 -15   3  379.59   12.72
   1  15   3  382.67   10.31
   1 -15   3  372.93   13.29
  -1 -15   5  252.62    8.95
  -1  15   5  268.68    9.82
  -1  15   5  267.33    8.98
   1  15   5  254.42    8.47
   1 -15   7  265.02   11.88
  -1 -15   7  275.46   11.55
   1 -15   7  287.50   12.52
   1 -15   7  279.47   11.18
  -1  15   7  280.57   10.87
   1 -15   9  110.96    9.06
  -1 -15   9  105.89    8.52
   1 -15   9  110.84    9.04
   1 -15   9  104.65    8.64
  -1 -15  11  100.99    9.95
   1 -15  11   89.63    9.87
   1 -15  11   90.44    9.66
  -1 -15  13   42.26    9.06
   1 -15  13   21.10    8.66
  -1 -15  13   53.90    9.35
   1 -15  13   37.94    9.27
  -1 -16 -14    0.58    7.10
   1 -16 -14    2.95    6.64
   1  16 -14    3.38    7.18
  -1  16 -14   13.47    7.54
   1  16 -12   15.47    6.45
   1  16 -12   14.29    6.21
  -1  16 -12    4.98    6.15
   1 -16 -12    6.81    7.48
  -1 -16 -12    2.12    7.14
   1 -16 -12   10.23    5.76
  -1 -16 -12   14.82    5.36
   1  16 -10   18.76    5.55
   1 -16 -10   14.06    4.77
  -1 -16 -10   25.73    5.04
  -1  16 -10   18.19    5.74
   1 -16 -10   11.92    4.46
  -1 -16 -10   21.95    5.63
   1 -16 -10   21.52    6.36
  -1 -16 -10   20.01    6.69
  -1  16  -8   21.09    5.05
   1  16  -8   19.89    4.76
   1 -16  -8   18.39    4.81
  -1 -16  -8   21.95    4.96
  -1 -16  -8   19.44    3.88
   1 -16  -8   20.04    3.93
  -1 -16  -8   19.60    4.81
  -1 -16  -6   62.22    4.57
   1 -16  -6   62.37    5.66
  -1 -16  -6   79.39    5.84
   1  16  -6   66.11    5.72
  -1 -16  -4    9.84    2.02
  -1 -16  -4   15.26    3.15
   1 -16  -4   13.42    2.38
   1 -16  -2  182.55    6.42
  -1 -16  -2  175.12    5.94
  -1  16  -2  187.72    8.06
  -1  16   0   10.90    3.99
   1  16   0    7.70    2.65
   1  16   0    7.85    1.46
   1 -16   2  161.68    8.28
  -1 -16   2  172.23    7.37
   1  16   2  172.58    5.82
  -1  16   4   12.32    2.43
  -1  16   4   13.88    2.11
   1  16   4    7.63    1.59
   1  16   4   11.98    2.38
   1 -16   6   73.85    6.17
  -1 -16   6   74.17    4.67
   1 -16   6   66.03    5.31
  -1 -16   6   69.00    5.29
   1 -16   6   75.20    5.98
   1  16   6   68.20    4.32
   1 -16   8   21.56    4.41
  -1  16   8   13.40    4.04
  -1 -16   8   18.15    4.85
   1 -16   8   22.93    5.09
  -1 -16   8   23.24    4.62
   1 -16   8   21.09    5.11
   1 -16  10   16.43    6.03
  -1 -16  10   26.74    6.46
   1 -16  10   12.92    5.94
  -1 -16  12    2.74    6.89
   1 -16  12   -0.72    7.83
  -1 -16  12   22.53    7.65
   1 -16  12   -5.05    8.01
  -1 -16  14   -5.98    8.93
   1 -16  14   -1.71    8.55
  -1 -17 -15    7.11    6.98
   1 -17 -15    6.12    7.38
  -1  17 -15    5.14    8.21
   1  17 -15    2.11    7.81
   1  17 -13    1.29    6.65
  -1 -17 -13   -1.61    5.82
   1 -17 -13    5.00    6.29
   1 -17 -13   10.30    7.92
  -1 -17 -13    4.59    7.84
  -1  17 -13    2.93    6.85
   1  17 -13    1.17    6.59
  -1 -17 -11   21.81    6.23
  -1 -17 -11   15.61    5.48
   1 -17 -11   12.54    4.91
  -1 -17 -11   34.87    7.69
   1 -17 -11   17.88    6.88
  -1  17 -11   16.64    6.41
   1  17 -11   21.22    6.13
   1  17  -9   10.04    4.75
  -1 -17  -9    7.30    3.82
   1 -17  -9    5.86    3.93
   1 -17  -9    4.45    5.27
  -1 -17  -9   13.41    5.45
   1 -17  -9    3.19    5.21
  -1  17  -9    1.90    4.84
   1 -17  -7   15.52    4.39
  -1 -17  -7   10.46    3.29
   1 -17  -7   13.58    3.31
  -1 -17  -7    7.99    4.26
   1  17  -7   10.68    4.07
  -1 -17  -5    6.14    2.26
   1 -17  -5    6.99    2.53
   1 -17  -5    4.19    3.15
   1 -17  -3   22.18    2.43
  -1 -17  -3   18.67    2.11
   1  17  -1  121.21    5.60
   1 -17  -1  109.78    4.73
  -1 -17  -1  108.95    4.28
  -1  17  -1  113.52    6.74
   1  17   1  232.25    7.19
   1  17   1  240.94    9.38
  -1 -17   1  238.95    9.35
  -1 -17   3    7.44    2.69
  -1  17   3   12.65    2.18
   1  17   3   10.13    1.35
   1 -17   3    9.38    3.26
  -1 -17   5   60.13    5.10
   1 -17   5   45.27    5.00
  -1  17   5   46.75    4.17
  -1  17   5   45.01    3.41
   1  17   5   52.89    3.24
  -1  17   7   14.75    3.38
   1 -17   7   15.24    3.82
   1 -17   7   15.58    4.60
  -1 -17   7   15.58    3.98
   1 -17   7   13.21    4.41
   1 -17   9   32.19    6.38
  -1 -17   9   43.43    6.34
   1 -17   9   27.13    6.22
   1 -17   9   44.81    6.62
   1 -17  11   30.49    7.50
  -1 -17  11   27.51    7.57
   1 -17  11   34.84    7.75
   1 -17  13    9.47    8.03
  -1 -17  13    7.45    8.02
  -1 -17  13    5.67    7.73
   1 -17  13    8.10    8.40
   1 -18 -14   -4.11    6.73
  -1 -18 -14   14.86    6.85
   1  18 -14    4.81    7.44
  -1  18 -14   13.73    7.69
  -1 -18 -12   17.75    6.05
   1 -18 -12    7.68    5.62
   1  18 -12   19.34    6.72
  -1 -18 -12   20.06    8.01
   1 -18 -12    8.91    7.38
  -1  18 -12   20.74    7.09
   1  18 -12   16.63    6.78
   1  18 -10   11.60    5.55
  -1  18 -10   12.01    5.84
   1 -18 -10    8.45    5.71
  -1 -18 -10    6.99    6.07
   1 -18 -10    8.85    4.82
  -1 -18 -10   14.98    5.43
   1 -18 -10   20.48    5.02
  -1 -18 -10   14.31    4.84
  -1 -18  -8   30.75    5.50
   1 -18  -8   26.49    5.43
  -1 -18  -8   30.73    5.93
  -1 -18  -8   29.23    4.38
   1 -18  -8   32.40    4.48
   1  18  -8   29.64    5.38
  -1 -18  -6   19.97    4.21
   1 -18  -6   20.46    4.28
   1  18  -6   29.27    4.58
  -1 -18  -4  105.14    4.83
   1 -18  -4  107.97    5.18
  -1 -18  -2   56.84    3.00
   1 -18  -2   52.74    3.29
  -1  18  -2   54.59    4.88
   1  18   0   74.32    4.82
  -1  18   0   81.64    6.43
   1  18   0   82.10    3.59
   1  18   2   44.40    2.79
  -1 -18   2   47.67    4.31
   1 -18   2   47.30    5.14
  -1  18   4  110.44    4.83
   1  18   4  106.81    5.30
  -1  18   4  115.50    5.50
   1  18   4  114.90    4.35
   1  18   6   23.84    3.04
  -1  18   6   27.67    3.92
   1 -18   6   29.76    4.08
   1 -18   6   28.65    4.58
  -1 -18   6   21.97    3.95
  -1 -18   6   22.28    4.32
   1 -18   6   25.92    4.61
   1 -18   8   33.68    5.79
  -1 -18   8   25.65    4.99
   1 -18   8   36.29    5.00
  -1 -18   8   23.46    4.14
  -1  18   8   30.19    4.40
   1 -18   8   34.57    6.00
  -1 -18   8   33.33    5.71
  -1 -18  10   17.42    6.33
   1 -18  10    8.98    5.75
  -1 -18  10   17.87    6.28
   1 -18  10   18.69    6.22
   1 -18  12    2.94    7.46
  -1 -18  12    2.07    6.84
  -1 -18  12    3.03    7.39
   1 -18  12    7.61    7.95
   1 -18  14    7.13    8.96
  -1 -19 -13    4.84    6.17
   1 -19 -13    9.94    6.21
  -1 -19 -13    6.18    8.28
   1 -19 -13    4.46    8.52
   1  19 -13    0.61    6.66
  -1  19 -13   10.40    6.90
   1  19 -13   -3.30    7.29
  -1 -19 -11   22.82    5.82
   1  19 -11   23.74    6.73
  -1  19 -11   18.69    6.27
   1 -19 -11   25.06    7.20
  -1 -19 -11   19.63    7.52
  -1 -19 -11   23.22    5.73
   1 -19 -11   27.07    5.68
  -1  19  -9   -0.51    5.22
   1  19  -9    9.56    4.94
   1 -19  -9    4.10    3.88
  -1 -19  -9    7.70    3.73
  -1 -19  -9   -2.11    5.23
   1 -19  -9    1.02    5.02
   1 -19  -9    5.40    5.23
   1 -19  -7   29.13    4.05
  -1 -19  -7   28.91    3.99
   1  19  -7   25.12    5.04
  -1 -19  -7   26.87    5.14
   1 -19  -7   25.23    4.83
  -1 -19  -5   12.93    2.42
   1 -19  -5   11.76    2.63
  -1 -19  -5   12.21    3.40
  -1 -19  -3   10.40    1.95
   1 -19  -3   10.96    2.18
   1 -19  -1   73.15    3.87
  -1  19  -1   78.33    5.97
   1  19  -1   74.05    4.73
  -1 -19   1   81.85    5.60
   1  19   1   88.67    3.78
  -1 -19   3   10.58    3.37
  -1  19   3   14.11    2.33
   1 -19   5   75.69    6.13
   1  19   5   68.96    3.60
  -1 -19   5   70.72    5.80
  -1  19   5   68.78    4.10
  -1  19   5   58.76    4.57
   1  19   5   63.84    4.45
   1 -19   7   73.14    7.01
  -1  19   7   85.01    5.50
  -1 -19   7   72.67    6.23
   1 -19   7   65.25    6.29
   1 -19   7   70.73    5.86
  -1 -19   7   72.90    6.63
  -1 -19   9   38.45    6.53
   1 -19   9   23.09    6.16
  -1 -19   9   34.23    6.54
  -1 -19   9   25.79    5.74
   1 -19   9   38.45    6.27
  -1  19   9   47.48    5.58
   1 -19  11   28.29    7.72
  -1 -19  11   34.39    7.77
  -1 -19  11   30.30    7.49
   1 -19  11   24.18    7.10
  -1 -19  13    3.36    8.16
   1 -19  13   -2.56    8.47
  -1 -19  13    5.23    7.83
   1 -19  13   -3.18    8.15
  -1  20 -14   11.07    8.09
   1  20 -14   14.71    7.46
   1 -20 -14   16.38    7.25
  -1 -20 -14    7.34    6.93
  -1  20 -12    4.83    6.57
   1  20 -12   10.71    6.54
  -1 -20 -12    5.08    7.44
   1 -20 -12    4.16    7.16
   1 -20 -12   15.84    6.07
  -1 -20 -12    9.91    5.91
  -1 -20 -10   25.67    6.71
   1 -20 -10   26.90    6.41
   1  20 -10   20.01    5.96
  -1  20 -10   30.28    6.66
  -1 -20 -10   20.00    5.04
   1 -20 -10   14.63    4.85
   1 -20  -8   26.73    5.68
   1  20  -8   28.98    5.45
  -1 -20  -8   43.24    4.63
   1 -20  -8   28.02    4.35
  -1 -20  -8   35.80    5.92
   1 -20  -6   48.18    5.33
  -1 -20  -6   63.20    5.83
  -1 -20  -4  116.13    5.05
   1 -20  -4  107.46    5.29
  -1 -20  -2   56.73    3.20
   1 -20  -2   58.71    3.49
   1  20   0  201.75    6.85
   1  20   0  210.29    8.77
  -1  20   0  227.57   10.56
  -1  20   2   53.93    3.43
   1 -20   2   43.99    5.31
  -1 -20   2   56.66    4.82
  -1  20   4  116.96    5.01
  -1  20   4  109.28    5.64
   1  20   4  110.84    5.43
   1  20   4  112.33    4.35
   1  20   6   61.81    3.89
  -1  20   6   57.27    4.87
   1 -20   6   57.86    5.29
  -1 -20   6   67.26    6.18
   1 -20   6   49.37    6.00
  -1 -20   6   55.33    5.23
   1 -20   6   51.47    5.42
   1 -20   8   31.34    6.36
  -1 -20   8   36.59    6.07
   1 -20   8   37.25    5.24
  -1 -20   8   35.94    4.72
  -1  20   8   33.19    4.71
  -1 -20   8   30.93    5.10
   1 -20   8   44.41    6.04
   1 -20  10   17.76    6.60
  -1 -20  10   35.76    6.72
   1 -20  10   39.69    7.56
  -1 -20  10   34.95    6.97
   1 -20  10   13.78    6.09
  -1 -20  12    1.57    7.34
   1 -20  12    5.61    7.69
   1 -20  12    6.69    7.43
  -1 -20  12    8.33    7.28
  -1  21 -13   18.52    8.50
   1  21 -13   31.47    8.15
  -1 -21 -13   35.62    7.21
   1 -21 -13   31.53    7.45
   1  21 -13   44.49    8.39
   1 -21 -13   48.83    9.83
  -1 -21 -13   34.40    9.85
  -1 -21 -11   65.67    7.72
  -1 -21 -11   61.06    8.91
   1 -21 -11   63.24    9.22
   1  21 -11   73.54    8.74
  -1 -21 -11   74.72    7.27
  -1  21 -11   72.11    8.99
   1 -21 -11   68.17    7.52
   1 -21  -9   91.86    7.10
  -1  21  -9  105.20    9.00
  -1 -21  -9   90.70    8.72
   1 -21  -9   99.67    8.74
  -1 -21  -9   88.24    8.99
  -1 -21  -9   95.57    6.87
   1  21  -9  100.69    8.47
   1 -21  -7  199.40   10.73
  -1 -21  -7  195.17   10.64
  -1 -21  -7  193.92    8.65
   1 -21  -7  187.06    8.79
   1  21  -7  194.08   10.42
  -1 -21  -5  180.72    9.00
  -1 -21  -5  176.76    7.24
  -1 -21  -3  468.75   13.90
   1 -21  -3  498.59   14.48
   1  21  -1  636.09   19.34
  -1  21   1  581.83   16.91
  -1 -21   1  587.13   19.33
   1  21   1  637.30   19.19
  -1  21   3  442.30   13.54
   1  21   3  430.44   13.08
   1 -21   5  205.93   10.81
  -1 -21   5  209.72   10.33
   1  21   5  200.79    8.54
  -1  21   5  208.10    8.74
   1 -21   5  203.26    9.18
   1  21   5  216.65    7.22
  -1  21   7  192.70    8.49
   1 -21   7  189.25    9.40
  -1 -21   7  184.62    8.55
   1  21   7  181.14    7.78
   1 -21   7  193.89   11.32
  -1 -21   7  197.17   10.91
  -1 -21   7  192.42    9.69
   1 -21   7  185.52   10.16
  -1 -21   9   99.68    7.91
   1 -21   9   86.79    8.32
   1 -21   9  100.67    9.07
  -1 -21   9   89.85    8.23
  -1 -21   9   89.79    6.55
  -1  21   9   91.73    7.23
   1 -21   9   91.16    7.45
  -1 -21   9   93.42    8.77
   1 -21  11   76.08    9.83
  -1 -21  11   62.51    9.58
  -1 -21  11   59.98    8.82
   1 -21  11   72.09    9.26
  -1 -21  13   30.65    9.60
   1 -21  13   25.76   10.23
  -1 -21  13   30.00    9.44
   1 -21  13   16.06    9.25
  -1 -22 -14   13.49    7.15
  -1  22 -14    5.26    8.18
   1  22 -14    6.43    7.98
   1 -22 -14    4.09    6.84
   1 -22 -12   18.48    6.30
  -1 -22 -12   19.17    6.21
   1 -22 -12   10.46    7.24
  -1 -22 -12   14.68    8.34
   1  22 -12    9.29    6.65
  -1  22 -12   10.16    7.14
   1 -22 -10   29.99    6.96
   1  22 -10   23.16    6.63
  -1 -22 -10   30.42    5.36
   1 -22 -10   22.86    5.36
   1 -22 -10   11.10    6.20
  -1 -22 -10   28.78    7.38
  -1  22 -10   20.42    6.67
  -1 -22  -8   37.91    6.40
  -1 -22  -8   41.52    4.90
   1 -22  -8   38.78    4.80
   1  22  -8   26.85    5.65
   1 -22  -8   38.46    6.20
   1 -22  -6   40.25    4.04
   1 -22  -6   40.14    5.21
  -1 -22  -6   28.92    4.67
  -1 -22  -4   85.72    4.50
   1 -22  -4   75.32    4.58
   1 -22  -2   59.35    3.71
  -1 -22  -2   55.27    3.27
  -1  22   0  130.48    5.69
   1  22   0  124.52    6.81
  -1 -22   2   54.04    5.06
  -1  22   2   46.63    3.39
   1  22   4   84.80    4.73
  -1  22   4   76.73    4.90
   1 -22   4   90.75    7.12
  -1 -22   4   78.59    6.28
   1  22   4   78.79    3.60
  -1  22   4   76.60    4.09
  -1 -22   6   45.26    5.86
   1 -22   6   25.82    5.25
   1  22   6   42.79    3.47
  -1  22   6   47.08    4.76
  -1 -22   6   39.89    4.65
   1 -22   6   29.05    4.46
  -1 -22   8   38.48    6.56
   1 -22   8   55.47    7.34
  -1  22   8   39.49    4.84
   1 -22   8   47.22    5.75
  -1 -22   8   39.63    4.85
   1 -22   8   46.19    6.39
  -1 -22   8   26.91    5.22
   1 -22  10   24.06    7.37
  -1 -22  10   27.90    7.35
   1 -22  10   24.69    6.52
  -1 -22  10   31.19    7.03
   1 -22  10   25.80    7.15
  -1 -22  12    4.93    7.95
   1 -22  12    5.91    8.23
   1 -22  12   15.80    8.01
  -1 -22  12    4.21    7.52
   1  23 -13   69.49    9.76
   1 -23 -13   87.45    9.39
  -1  23 -13   91.63   10.65
   1  23 -13   91.82   10.52
  -1 -23 -13   99.94    9.49
  -1 -23 -13   81.64   11.63
   1 -23 -13   89.80   11.81
  -1  23 -11  216.72   13.63
   1  23 -11  214.47   13.12
  -1 -23 -11  183.59   13.34
   1 -23 -11  194.95   13.45
   1 -23 -11  180.66   11.34
  -1 -23 -11  196.79   11.28
  -1 -23 -11  189.76   11.58
  -1  23  -9  253.87   13.96
  -1 -23  -9  245.23   13.81
  -1 -23  -9  259.13   11.47
   1 -23  -9  263.97   11.84
   1  23  -9  239.40   13.19
  -1 -23  -9  249.88   13.98
   1 -23  -9  253.90   13.82
  -1 -23  -7  622.65   19.15
   1 -23  -7  630.92   19.72
  -1 -23  -7  617.87   21.78
   1 -23  -7  568.97   21.42
   1  23  -7  605.69   21.86
  -1 -23  -5  981.91   26.71
  -1 -23  -5  957.43   29.01
   1 -23  -3 1422.71   36.73
  -1 -23  -3 1375.78   36.13
   1  23  -1 1242.18   36.72
  -1  23  -1 1447.87   36.01
  -1  23   1 1415.82   37.01
   1  23   1 1481.62   39.24
  -1 -23   1 1352.58   39.71
  -1  23   3 1300.80   34.78
   1  23   3 1309.51   34.29
   1  23   5  947.82   27.02
  -1  23   5  951.43   27.34
   1 -23   5  981.19   30.89
   1  23   5  962.92   25.21
  -1 -23   5  927.12   29.51
   1 -23   7  572.78   19.38
  -1 -23   7  557.20   18.23
  -1 -23   7  594.55   21.85
   1 -23   7  562.78   22.26
  -1  23   7  598.25   18.19
   1 -23   7  556.39   20.49
  -1 -23   7  572.77   19.72
  -1 -23   9  219.73   11.85
   1 -23   9  226.24   12.68
  -1 -23   9  223.75   10.50
  -1  23   9  245.53   11.15
   1 -23   9  223.39   11.53
  -1 -23   9  250.20   14.01
   1 -23   9  223.65   14.20
  -1 -23  11  187.15   13.17
   1 -23  11  181.64   13.14
  -1 -23  11  201.79   14.54
   1 -23  11  179.11   14.18
   1 -23  13   71.29   11.86
   1 -23  13   70.61   11.37
  -1 -23  13   53.70   10.34
  -1 -23  13   80.92   11.53
  -1  24 -14    3.83    8.04
   1  24 -14   -0.73    7.88
  -1 -24 -14    1.68    6.61
   1 -24 -14   12.83    6.62
   1 -24 -12    9.20    7.88
   1 -24 -12    9.81    5.92
  -1  24 -12    8.68    7.23
   1  24 -12    1.94    6.88
  -1 -24 -12   14.28    6.14
  -1 -24 -12   11.93    8.05
  -1 -24 -10   18.18    7.09
   1 -24 -10   20.98    6.80
  -1 -24 -10   24.15    5.46
   1 -24 -10   16.25    4.90
   1  24 -10   28.95    6.63
  -1  24 -10   17.38    6.81
   1 -24 -10   27.88    6.91
  -1 -24  -8   43.38    6.65
   1 -24  -8   39.08    6.43
   1  24  -8   49.73    6.78
   1 -24  -8   47.27    5.12
  -1 -24  -8   36.16    4.61
   1 -24  -6   54.63    4.79
  -1 -24  -6   57.18    6.18
   1 -24  -6   50.22    5.65
  -1 -24  -4   74.95    4.40
  -1  24  -2   63.16    5.91
  -1 -24  -2   67.03    3.74
   1 -24  -2   66.64    4.13
  -1  24   0  194.64    7.50
   1  24   0  181.98    8.68
   1  24   2   70.18    3.86
   1  24   2   65.52    5.74
  -1  24   2   68.58    4.18
   1 -24   4   70.56    7.20
   1  24   4   70.22    4.58
  -1  24   4   78.77    4.93
   1  24   4   74.33    3.54
  -1 -24   4   76.20    6.49
  -1  24   6   53.93    4.38
   1  24   6   45.10    3.71
  -1 -24   6   50.17    6.34
   1 -24   6   56.80    5.54
   1 -24   6   50.43    6.72
  -1 -24   6   48.25    5.34
  -1  24   6   53.17    5.06
  -1  24   8   46.46    4.93
  -1 -24   8   38.01    6.98
   1 -24   8   33.86    6.84
  -1 -24   8   41.62    5.15
   1 -24   8   45.20    6.00
   1 -24   8   33.40    6.02
  -1 -24   8   41.17    5.90
  -1 -24  10   21.83    6.59
   1 -24  10   35.02    7.30
  -1 -24  10   21.97    6.34
   1 -24  10   18.75    7.58
  -1 -24  10   19.31    7.15
   1 -24  12    6.10    7.38
  -1 -24  12   11.18    8.33
   1 -24  12   16.78    9.16
  -1 -24  12    7.80    7.76
   1 -25 -13   79.96    8.85
  -1 -25 -13   79.58    8.94
   1  25 -13   84.14   10.80
  -1 -25 -13   74.77   11.64
   1 -25 -13   74.58   11.06
  -1  25 -13   74.13   10.52
   1 -25 -11  181.03   11.11
  -1 -25 -11  165.31   10.48
   1 -25 -11  156.48   12.30
  -1 -25 -11  167.88   13.05
   1  25 -11  182.32   12.54
  -1  25 -11  154.23   12.42
  -1 -25 -11  152.54   11.03
  -1  25  -9  238.32   14.03
  -1 -25  -9  235.08   13.73
   1  25  -9  279.25   14.32
  -1 -25  -9  243.68   11.42
   1 -25  -9  250.92   11.77
  -1 -25  -9  235.53   13.81
   1 -25  -9  251.57   14.07
   1 -25  -7  613.47   19.40
  -1 -25  -7  595.81   18.76
  -1 -25  -7  551.38   21.23
   1 -25  -7  585.88   21.49
   1  25  -7  593.52   21.82
   1 -25  -3 1217.20   32.23
  -1 -25  -3 1186.86   31.60
   1  25  -1 1345.71   36.08
  -1  25  -1 1432.81   36.98
  -1  25   1 1204.03   32.13
   1  25   1 1172.66   31.37
   1  25   1 1265.21   34.39
   1 -25   3 1116.25   35.23
  -1 -25   3 1114.50   34.04
  -1  25   3 1141.52   31.10
   1  25   3 1162.66   30.52
   1 -25   5  663.83   24.07
   1  25   5  672.40   18.22
   1  25   5  671.37   20.24
  -1  25   5  648.85   20.46
  -1 -25   5  639.22   22.93
  -1 -25   7  573.37   18.26
  -1  25   7  571.20   17.73
  -1 -25   7  570.39   21.85
   1 -25   7  558.55   22.18
  -1 -25   7  531.09   19.25
   1 -25   7  551.47   20.28
   1 -25   7  510.20   18.84
  -1 -25   9  226.20   12.11
   1 -25   9  231.53   12.84
  -1  25   9  245.35   11.09
  -1 -25   9  236.03   14.42
   1 -25   9  226.79   14.34
   1 -25   9  217.44   11.54
  -1 -25   9  211.35   10.40
   1 -25  11  161.43   12.56
  -1 -25  11  145.12   12.17
   1 -25  11  157.79   12.15
  -1 -25  11  153.81   13.32
   1 -25  11  160.73   14.11
  -1 -25  13   69.81   12.75
  -1 -25  13   52.50   10.61
   1 -25  13   56.00   12.11
   1  26 -14    2.98    7.78
   1 -26 -14   11.68    7.08
  -1 -26 -14   11.71    7.22
   1 -26 -12   17.96    8.01
   1  26 -12   29.56    8.11
  -1  26 -12   20.39    8.22
  -1 -26 -12   18.89    8.39
  -1 -26 -12   16.77    6.26
   1 -26 -12   11.97    6.15
  -1 -26 -10   20.66    5.39
   1 -26 -10   21.27    5.47
  -1 -26 -10   24.18    7.71
   1 -26 -10   30.34    7.27
  -1  26 -10   18.38    7.20
   1  26 -10   10.96    6.57
   1 -26 -10   27.10    7.16
  -1 -26 -10   12.87    6.91
   1 -26  -8   31.79    6.37
  -1 -26  -8   47.04    6.89
   1  26  -8   36.37    6.32
   1 -26  -8   39.27    5.18
  -1 -26  -8   32.32    4.68
  -1 -26  -6   66.98    5.00
   1 -26  -6   72.24    5.52
  -1 -26  -6   75.02    6.98
   1 -26  -6   66.94    6.36
  -1 -26  -4   46.46    3.66
  -1  26  -2  183.85   10.13
  -1 -26  -2  192.69    7.21
   1 -26  -2  189.84    7.64
  -1  26   0   35.41    3.30
   1  26   0   36.57    2.92
   1  26   2  167.70    6.66
  -1  26   2  160.95    7.04
  -1  26   4   50.33    4.31
  -1 -26   4   57.93    6.19
   1  26   4   60.70    4.39
   1 -26   4   51.76    6.58
   1  26   4   52.16    3.06
   1  26   6   64.96    4.16
   1 -26   6   73.80    6.28
   1 -26   6   59.36    7.39
  -1 -26   6   66.34    7.20
  -1  26   6   62.60    4.70
  -1  26   6   61.43    5.66
  -1  26   8   46.18    5.12
  -1 -26   8   48.26    7.57
   1 -26   8   27.78    5.88
  -1 -26   8   30.48    5.75
  -1 -26   8   37.92    5.10
   1 -26   8   36.49    5.55
   1 -26   8   41.77    7.40
  -1 -26  10   12.92    7.52
   1 -26  10   26.15    7.78
  -1 -26  10   15.11    6.63
   1 -26  10   12.38    6.53
  -1 -26  10   19.84    6.09
   1 -26  10   18.18    6.09
  -1 -26  12   14.53    8.87
  -1 -26  12   15.78    8.33
   1 -26  12   19.50    9.89
   1 -26  12    6.18    8.04
   1 -27 -13   50.85    8.25
  -1 -27 -13   33.99    7.49
   1 -27 -11   43.24    8.78
  -1 -27 -11   65.45    9.84
  -1  27 -11   72.61    9.46
   1  27 -11   70.19    9.36
  -1 -27 -11   56.48    7.29
   1 -27 -11   66.63    7.59
  -1 -27  -9   78.99    8.69
   1  27  -9   82.18    8.67
  -1  27  -9   82.73    9.06
   1 -27  -9   60.77    6.32
  -1 -27  -9   61.79    6.27
   1 -27  -9   73.39    8.74
   1 -27  -7  145.98    8.07
  -1 -27  -7  168.06    8.11
   1  27  -7  155.70   10.43
  -1 -27  -7  135.62    9.55
   1 -27  -7  151.33    9.75
   1 -27  -5  164.13    7.74
  -1 -27  -3  230.60    8.39
  -1  27  -1  229.33   11.48
  -1  27  -1  229.35    9.00
   1  27  -1  232.08    8.51
  -1  27   1  252.06    9.31
   1  27   1  254.12    8.77
  -1  27   1  275.27   13.07
   1 -27   3  206.29   12.08
  -1 -27   3  233.16   11.73
   1  27   3  231.84    8.49
  -1  27   3  230.62    9.03
   1 -27   5  188.52   11.68
  -1 -27   5  172.17   10.72
   1  27   5  192.79    6.77
   1  27   5  178.73    8.25
  -1  27   5  175.56    8.53
   1 -27   7  162.22    9.88
  -1 -27   7  144.56    9.09
   1 -27   7  167.45   11.69
  -1  27   7  149.05    7.53
   1 -27   7  144.89    8.86
  -1 -27   7  142.28   10.73
  -1  27   7  161.04    9.02
  -1 -27   7  152.85    8.34
  -1  27   9   70.73    6.63
   1 -27   9   73.77    9.70
  -1 -27   9   80.99    9.70
  -1 -27   9   78.01    6.90
   1 -27   9   77.94    7.60
  -1 -27   9   71.87    7.68
   1 -27   9   90.56    8.67
  -1 -27  11   56.48    9.07
   1 -27  11   54.98    9.41
  -1 -27  11   54.91    9.89
   1 -27  11   53.94    8.79
   1 -27  11   59.25   10.77
   1 -27  13   10.15   10.08
   1 -28 -14    4.10    7.06
  -1 -28 -14   -6.67    7.28
   1  28 -14    8.35    8.31
   1 -28 -12   25.63    9.28
  -1 -28 -12   12.30    8.54
  -1 -28 -12   31.30    6.86
   1 -28 -12   22.60    6.60
  -1  28 -12   19.17    8.57
   1  28 -12   21.68    8.16
   1 -28 -10   17.14    7.08
  -1 -28 -10   16.75    7.35
  -1 -28 -10   19.24    5.06
   1 -28 -10   22.09    5.74
   1  28 -10   22.30    6.92
  -1  28 -10   27.77    7.64
  -1 -28 -10   18.53    7.06
   1 -28  -8   31.22    6.37
  -1 -28  -8   20.86    6.06
   1  28  -8   35.14    6.51
   1 -28  -8   25.43    4.71
  -1 -28  -8   26.97    4.65
  -1 -28  -6   61.50    6.68
   1 -28  -6   67.57    5.28
  -1 -28  -6   62.67    5.02
  -1 -28  -4   74.55    4.70
   1 -28  -2  134.37    6.44
  -1  28  -2  132.42    8.67
  -1  28   0   31.87    5.25
  -1  28   0   25.59    3.29
   1  28   0   26.34    2.92
  -1  28   2  112.04    5.92
   1  28   2  112.36    5.47
  -1 -28   2  118.53    8.57
   1 -28   4   66.91    7.62
  -1 -28   4   77.38    7.35
  -1  28   4   80.19    5.39
   1  28   4   68.30    4.78
   1  28   4   65.10    3.55
   1 -28   6   82.96    8.89
  -1  28   6   73.25    6.05
   1  28   6   71.34    5.68
   1  28   6   66.29    4.27
   1 -28   6   78.47    6.57
  -1  28   6   74.06    4.96
  -1 -28   6   71.84    8.03
  -1  28   8   30.31    4.71
   1 -28   8   17.43    7.03
  -1 -28   8   28.66    5.05
  -1 -28   8   33.04    5.85
   1 -28   8   34.91    6.48
   1 -28   8   23.59    5.54
  -1 -28   8   27.07    7.21
  -1 -28  10   23.60    7.09
   1 -28  10   21.14    7.15
  -1 -28  10   17.18    6.33
  -1 -28  10    6.47    7.52
   1 -28  10   20.21    8.19
   1 -28  10   24.70    6.48
   1 -28  12   14.86    8.09
   1 -28  12   14.66    9.38
  -1 -28  12   22.54    8.21
  -1 -28  12   16.16    9.36
   1 -29 -13    6.20    6.52
  -1 -29 -13    2.66    6.21
   1  29 -11   21.24    7.79
  -1  29 -11    9.60    7.76
   1 -29 -11   18.64    7.80
  -1 -29 -11   15.36    8.02
  -1 -29 -11   14.66    5.63
   1 -29 -11   16.16    6.08
   1 -29 -11   25.55    8.11
  -1  29  -9   -2.05    6.17
   1  29  -9    0.62    5.88
   1 -29  -9   -1.84    5.91
  -1 -29  -9    8.82    4.35
   1 -29  -9    2.03    4.45
  -1 -29  -9    0.61    5.84
   1 -29  -7    7.19    3.49
  -1 -29  -7    2.59    3.38
  -1 -29  -7    1.01    4.76
   1 -29  -7    5.54    4.70
   1 -29  -5    2.91    2.94
  -1 -29  -3    9.18    2.75
  -1  29  -1    6.05    4.00
   1  29  -1    3.58    3.26
   1  29  -1    2.30    2.14
  -1  29  -1    3.51    2.61
   1  29   1   38.78    3.29
  -1  29   1   40.64    3.66
  -1  29   1   32.22    5.53
   1  29   3    9.24    2.73
  -1  29   3    9.08    2.89
  -1 -29   3    8.08    4.69
  -1  29   5   30.55    3.53
   1  29   5   30.67    4.11
   1  29   5   35.57    2.97
  -1 -29   5   29.55    6.01
   1 -29   5   29.15    6.66
  -1  29   5   22.04    3.87
  -1 -29   7   19.33    5.16
  -1  29   7   15.70    3.97
  -1  29   7   18.46    4.64
   1 -29   7   22.51    7.14
   1 -29   7   20.74    5.03
  -1 -29   7   24.27    4.92
  -1 -29   7   17.24    6.06
   1 -29   9   28.52    5.95
   1 -29   9   22.69    8.23
  -1 -29   9   15.07    5.70
  -1 -29   9   31.26    7.62
  -1  29   9   25.99    5.17
   1 -29   9   23.71    6.59
   1 -29  11   23.01    7.92
  -1 -29  11   16.27    7.54
   1 -29  11   14.38    7.36
  -1 -29  11   24.35    9.26
   1 -29  11   30.03   10.21
  -1 -30 -14    3.34    7.01
  -1 -30 -12   18.05    8.94
   1 -30 -12    4.48    8.28
   1  30 -12   16.78    8.39
  -1  30 -12    4.64    8.32
  -1 -30 -12    3.50    5.94
   1 -30 -12   14.41    6.56
  -1 -30 -10   29.92    5.70
   1 -30 -10   12.68    5.47
   1  30 -10   23.33    7.27
  -1  30 -10   35.23    8.30
  -1 -30 -10   19.18    7.49
   1 -30 -10   27.66    8.06
  -1 -30 -10   28.76    7.79
   1 -30  -8   49.61    5.74
  -1 -30  -8   42.32    5.10
   1  30  -8   31.03    7.02
   1 -30  -8   27.84    6.41
  -1 -30  -8   32.53    6.88
  -1 -30  -6   44.37    6.09
  -1 -30  -6   42.37    4.51
   1 -30  -4   66.92    4.96
  -1  30  -2  133.35    6.74
  -1  30  -2  107.09    8.26
  -1  30   0   91.94    7.86
   1  30   0   86.87    6.49
  -1  30   0   82.19    5.12
   1  30   0   92.34    4.91
   1  30   2  105.72    5.31
  -1  30   2  101.15    5.79
   1 -30   4   50.55    7.41
   1  30   4   56.93    4.52
  -1 -30   4   58.91    7.23
  -1  30   4   50.83    4.73
   1  30   4   57.72    3.40
  -1  30   6   57.36    4.60
   1  30   6   56.73    5.37
  -1  30   6   53.78    5.67
   1  30   6   58.70    4.04
   1 -30   6   44.91    5.82
  -1 -30   6   56.29    7.59
   1 -30   6   43.28    8.06
  -1  30   8   36.84    5.04
   1 -30   8   47.55    8.75
   1 -30   8   36.69    6.66
  -1 -30   8   25.67    5.85
   1 -30   8   33.25    6.06
  -1 -30   8   35.63    5.70
  -1 -30   8   41.81    7.75
  -1 -30  10   24.57    6.46
   1 -30  10   30.92    8.14
   1 -30  10   14.38    8.12
  -1 -30  10   23.08    8.71
   1 -30  12    8.74    8.49
  -1 -30  12   12.53    8.50
   1 -30  12    5.14    9.63
  -1 -30  12    8.91    8.93
   1 -31 -13    5.69    6.74
  -1 -31 -13    1.07    6.52
   1  31 -11   15.71    7.98
   1 -31 -11   10.38    7.54
   1 -31 -11    8.49    8.01
  -1 -31 -11    8.25    8.19
  -1  31 -11    9.31    7.83
   1 -31 -11   11.99    6.21
  -1 -31 -11    9.73    5.57
   1  31  -9    4.53    6.26
  -1 -31  -9    0.38    4.37
   1 -31  -9    7.50    4.76
  -1 -31  -9   -1.91    6.86
   1 -31  -9    5.06    6.28
  -1 -31  -7    9.81    3.86
   1 -31  -7    7.05    3.95
  -1 -31  -7    8.43    5.55
   1 -31  -7   12.57    5.37
  -1 -31  -5    0.95    2.82
   1 -31  -5    1.39    2.88
  -1 -31  -3    5.75    2.83
  -1  31  -1   13.16    3.15
   1  31  -1   18.02    2.85
   1  31  -1   23.39    4.48
  -1  31  -1   22.09    5.05
  -1  31   1   -0.95    2.48
   1  31   1    0.19    2.12
   1  31   1    3.03    3.68
  -1  31   1    3.16    4.74
  -1 -31   3    8.97    5.09
   1  31   3    0.88    4.17
  -1  31   3   17.28    3.01
   1  31   3    9.00    2.81
  -1  31   5   18.69    3.23
   1  31   5   15.08    2.58
   1  31   5   14.63    3.66
   1 -31   5   11.75    6.24
  -1 -31   5   14.97    5.55
  -1  31   5   18.10    3.94
   1 -31   7   21.08    5.44
  -1 -31   7   18.75    4.97
  -1  31   7   18.73    4.67
  -1 -31   7   23.29    5.45
  -1  31   7   25.55    4.17
  -1 -31   7   19.20    6.53
   1 -31   7   26.09    7.51
   1 -31   9   25.97    8.53
   1 -31   9   16.25    6.10
  -1 -31   9   20.19    7.72
  -1 -31   9   11.54    5.79
   1 -31   9   26.31    6.94
  -1 -31  11   18.03    7.44
   1 -31  11   11.39    7.79
   1 -31  11   13.35    7.44
  -1 -31  11    8.52    9.52
   1 -31  11   22.82   10.02
   1 -32 -12   -3.26    6.72
  -1 -32 -12    6.58    6.17
   1 -32 -12    4.56    7.92
  -1 -32 -12    4.81    8.63
   1  32 -12    7.55    8.24
  -1  32 -12   13.75    8.79
  -1  32 -10   27.07    8.67
   1  32 -10   20.89    7.63
  -1 -32 -10   30.99    5.93
   1 -32 -10   30.65    6.08
  -1 -32 -10   41.04    8.77
   1 -32 -10   34.00    8.22
  -1 -32 -10   14.79    7.63
   1 -32  -8   36.71    5.31
  -1 -32  -8   57.24    5.78
   1  32  -8   40.75    7.39
   1 -32  -8   31.80    7.15
  -1 -32  -8   38.62    7.47
  -1 -32  -6   36.12    6.25
  -1 -32  -6   31.52    4.08
   1 -32  -6   38.16    4.76
   1 -32  -4   94.25    6.00
  -1  32  -2   44.47    6.17
   1  32  -2   48.63    4.22
  -1  32  -2   44.33    4.52
   1  32   0  173.97    9.40
  -1  32   0  181.63   10.96
   1  32   0  184.96    7.45
  -1  32   0  177.81    8.10
  -1  32   2   43.29    6.88
  -1  32   2   36.66    3.92
   1  32   2   48.07    3.96
   1  32   4   88.07    5.65
  -1  32   4   90.74    6.06
  -1 -32   4   95.77    9.15
   1  32   6   40.91    5.10
  -1  32   6   35.11    4.92
  -1  32   6   36.00    4.23
   1 -32   6   41.57    7.95
  -1 -32   6   37.31    7.47
   1 -32   8   49.48    6.96
  -1 -32   8   35.77    5.80
   1 -32   8   55.09    7.54
  -1 -32   8   37.90    6.38
  -1 -32   8   37.60    8.52
   1 -32   8   41.29    8.73
  -1  32   8   46.80    5.36
  -1 -32  10   31.90    7.26
   1 -32  10   28.49    7.82
   1 -32  10   39.19    9.55
  -1 -32  10   24.29    8.96
   1 -32  10   30.08    6.89
   1 -32  12   17.79    8.95
  -1 -32  12   13.46    8.11
  -1 -32  12   21.72   10.53
   1 -32  12   23.94   11.46
   1 -33 -13   17.70    7.44
  -1 -33 -13   27.52    7.25
  -1  33 -11   63.23   10.81
   1 -33 -11   52.10    9.82
   1  33 -11   62.49   10.20
   1 -33 -11   64.54    8.05
  -1 -33 -11   54.04    7.58
  -1 -33 -11   47.64    9.69
   1 -33 -11   57.37   10.07
   1 -33  -9   54.89    8.57
  -1 -33  -9   70.06    9.01
   1 -33  -9   67.81    6.98
  -1 -33  -9   61.80    6.37
   1  33  -9   59.68    8.80
  -1 -33  -7  123.05    7.44
   1 -33  -7  131.39    8.00
  -1 -33  -7  137.92   10.40
  -1 -33  -5  167.38    7.85
   1 -33  -5  164.49    8.38
   1 -33  -3  264.97   10.55
  -1  33  -1  335.31   11.93
   1  33  -1  320.99   11.17
  -1  33  -1  352.07   15.24
   1  33   1  343.55   11.68
  -1  33   1  350.60   12.32
  -1  33   1  344.27   15.83
   1  33   1  342.62   14.24
  -1  33   3  216.24    9.22
   1  33   3  205.81    8.59
  -1 -33   3  212.06   13.01
   1  33   3  197.70   11.06
  -1  33   5  157.40    8.49
   1  33   5  154.25    8.10
  -1  33   5  163.69    7.22
   1  33   5  166.16    6.39
  -1 -33   5  155.18   11.49
   1 -33   5  161.57   12.52
  -1 -33   7  129.72   11.52
   1 -33   7  111.07   11.66
  -1  33   7  142.57    7.38
  -1  33   7  128.29    8.62
  -1 -33   7  127.31    9.08
   1 -33   7  109.80    8.62
  -1 -33   7  124.20    8.36
   1 -33   9   52.58    7.50
   1 -33   9   67.24   11.09
  -1 -33   9   57.37    9.73
  -1 -33   9   66.48    8.04
   1 -33   9   54.89    8.26
   1 -33  11   49.44   11.49
  -1 -33  11   63.69   12.05
  -1 -33  11   45.01    8.09
   1 -33  11   54.50    9.33
  -1 -33  11   36.92    8.75
   1 -34 -12   11.62    9.08
  -1 -34 -12    4.93    8.68
   1 -34 -12   15.78    6.77
  -1 -34 -12   21.43    6.87
  -1 -34 -10   26.08    8.52
   1 -34 -10   18.57    7.84
  -1 -34 -10   22.72    8.41
  -1 -34 -10   22.00    6.17
   1 -34 -10   25.35    6.30
  -1  34 -10   17.87    8.21
   1  34 -10   22.55    7.62
   1  34  -8   33.99    7.76
  -1 -34  -8   43.52    5.41
   1 -34  -8   44.95    6.06
  -1 -34  -8   48.89    7.85
   1 -34  -8   28.08    7.26
  -1 -34  -6   33.49    4.56
   1 -34  -6   40.15    4.97
  -1 -34  -6   39.70    6.65
  -1 -34  -4  107.14    6.35
   1 -34  -4  102.28    6.61
  -1  34  -2   41.65    6.43
   1  34  -2   47.23    4.55
  -1  34  -2   48.61    4.86
   1  34   0  132.54    8.38
  -1  34   0  142.81    9.99
  -1  34   0  139.26    7.17
   1  34   0  148.85    6.78
   1  34   2   35.17    3.78
  -1  34   2   40.80    4.18
   1  34   2   31.38    5.40
   1  34   4  103.79    6.31
  -1  34   4  105.02    6.74
  -1 -34   4   99.87   10.06
  -1  34   6   40.09    5.37
   1  34   6   41.37    5.18
   1 -34   6   21.29    7.55
  -1 -34   6   40.62    7.88
  -1  34   6   37.82    4.34
  -1  34   8   41.00    5.27
  -1 -34   8   50.28    6.33
   1 -34   8   39.03    6.78
   1 -34   8   50.18    9.80
  -1 -34   8   45.38    9.22
   1 -34   8   47.93    7.69
  -1 -34   8   40.96    6.81
  -1 -34  10   18.71    6.54
   1 -34  10   17.54    7.62
   1 -34  10   28.63    6.92
  -1 -34  10   27.61    8.98
   1 -34  10    7.18    9.11
  -1 -34  12   19.76    8.95
  -1 -34  12    8.68   10.41
   1 -34  12   10.31   10.53
   1 -35 -13   62.20    9.33
  -1 -35 -13   59.90    8.60
   1  35 -11   99.67   11.85
  -1 -35 -11  116.91   12.68
   1 -35 -11  103.61   11.61
  -1 -35 -11  121.14    9.65
   1 -35 -11  113.14    9.74
  -1  35 -11  111.68   12.69
   1 -35 -11  107.78   11.99
  -1 -35  -9  181.48   10.08
   1 -35  -9  156.06   10.02
   1  35  -9  151.52   12.51
   1 -35  -9  179.56   12.95
  -1 -35  -9  174.16   13.05
  -1 -35  -7  296.93   12.28
   1 -35  -7  326.34   13.29
  -1 -35  -7  296.69   15.46
   1 -35  -7  281.41   14.92
   1 -35  -5  429.84   15.59
  -1 -35  -5  460.30   15.29
  -1  35  -1  747.64   25.89
   1  35  -1  735.44   21.44
  -1  35  -1  734.01   22.16
   1  35  -1  687.74   23.94
  -1  35   1  685.72   21.14
   1  35   1  716.92   20.54
   1  35   1  667.79   23.30
  -1  35   1  700.16   25.44
   1  35   3  701.55   24.04
   1  35   3  679.13   20.69
  -1  35   3  679.07   21.28
  -1  35   5  452.23   16.10
   1  35   5  436.19   15.50
   1 -35   5  429.00   21.41
  -1 -35   5  435.99   20.37
  -1  35   5  419.34   14.03
   1 -35   7  279.48   13.80
  -1  35   7  288.40   13.43
  -1  35   7  291.45   11.41
  -1 -35   7  287.46   17.18
   1 -35   7  285.49   18.01
   1 -35   9  163.98   11.06
   1 -35   9  153.72   14.91
  -1 -35   9  130.16   13.91
  -1 -35   9  128.29   10.53
   1 -35   9  176.18   12.42
  -1 -35  11   92.59   10.18
   1 -35  11   89.88   10.97
  -1 -35  11   84.52   11.00
  -1 -35  11  114.45   13.95
   1 -35  11   77.15   13.42
  -1 -36 -12    5.09    6.54
   1 -36 -12   10.99    6.66
  -1 -36 -10    0.75    8.01
   1 -36 -10   24.96    8.07
   1 -36 -10   21.11    6.28
  -1 -36 -10   19.65    5.80
  -1  36 -10   11.83    8.57
   1  36 -10    9.78    8.07
   1 -36  -8   26.35    5.25
  -1 -36  -8   33.19    5.41
   1 -36  -8   32.38    7.37
   1  36  -8   38.18    7.98
  -1 -36  -6   50.65    5.41
   1 -36  -6   48.80    5.49
   1 -36  -4   49.14    5.30
  -1 -36  -4   61.96    5.07
  -1  36  -2   75.85    5.95
   1  36  -2   70.89    5.36
  -1  36  -2   66.67    7.45
  -1  36   0   90.42    6.11
   1  36   0   93.41    5.63
   1  36   0   83.00    7.09
  -1  36   0   88.28    8.17
   1  36   2   66.26    6.82
  -1  36   2   55.31    7.57
  -1  36   2   65.32    5.16
   1  36   2   57.16    4.69
  -1  36   4   51.04    5.49
   1  36   4   61.40    5.29
   1  36   4   57.08    7.34
  -1 -36   4   55.03    8.35
   1  36   6   43.01    5.64
  -1  36   6   41.01    5.75
  -1  36   6   41.57    4.63
  -1 -36   6   38.87    8.65
   1 -36   6   51.41    9.21
  -1 -36   8   36.98    8.98
   1 -36   8   21.49    8.37
   1 -36   8   33.86    6.63
  -1 -36   8   36.09    6.25
   1 -36   8   27.19    6.93
  -1 -36   8   10.41    6.09
   1 -36  10   15.33    7.48
  -1 -36  10    6.41    6.74
   1 -36  10   24.93    7.23
   1 -36  10   29.36   10.53
  -1 -36  10   26.31   10.22
   1 -37 -13   69.50    9.36
  -1 -37 -13   29.95    7.95
   1  37 -11   93.09   11.77
   1 -37 -11   90.37   11.66
  -1 -37 -11   72.31   11.97
   1 -37 -11  100.68    9.32
  -1 -37 -11   95.17    8.89
  -1  37 -11   96.35   12.55
   1 -37 -11   74.68   11.35
  -1 -37 -11   77.17   11.64
  -1 -37  -9  149.30    9.36
   1 -37  -9  131.44    9.44
   1  37  -9  129.77   12.10
  -1 -37  -9  121.64   11.63
   1 -37  -9  115.77   11.48
   1 -37  -7  304.76   13.04
  -1 -37  -7  306.00   12.54
   1 -37  -7  266.45   14.97
  -1 -37  -7  304.92   15.92
   1 -37  -5  401.21   15.07
  -1 -37  -5  396.90   14.32
  -1  37  -3  620.34   20.64
   1  37  -3  640.46   20.06
  -1  37  -1  738.11   26.03
  -1  37  -1  735.77   22.35
   1  37  -1  703.14   21.44
   1  37  -1  720.17   24.49
  -1  37   1  712.19   21.76
   1  37   1  717.30   21.01
   1  37   1  678.52   23.74
  -1  37   1  689.39   25.64
  -1  37   3  570.98   18.67
   1  37   3  565.08   17.95
   1  37   3  518.76   20.57
  -1  37   3  582.23   23.55
  -1  37   5  372.31   14.71
   1  37   5  391.66   14.39
  -1 -37   5  376.73   19.50
  -1  37   5  372.25   12.87
   1 -37   7  271.34   13.77
  -1  37   7  283.59   13.62
  -1  37   7  291.79   11.45
  -1 -37   7  268.01   17.49
   1 -37   7  258.08   17.98
  -1 -37   9  127.65   13.88
   1 -37   9  133.05   10.26
   1 -37   9  119.07   14.07
   1 -37   9  127.09   11.38
  -1 -37   9   90.36    9.67
   1 -37  11   85.39   10.64
  -1 -37  11   70.41    9.61
   1 -37  11   75.23   14.04
  -1 -37  11   46.38   12.70
  -1 -37  11   84.49   11.17
   1 -38 -12   12.23    7.04
  -1 -38 -12   14.37    6.61
  -1 -38 -10   19.18    5.85
   1 -38 -10   13.27    6.13
   1 -38 -10   12.84    8.36
  -1  38 -10   10.49    8.79
   1  38 -10   16.27    8.80
  -1 -38 -10   19.21    8.70
   1 -38  -8   23.78    5.49
  -1 -38  -8   18.55    5.11
   1  38  -8   24.67    7.25
  -1 -38  -8   27.63    8.23
   1 -38  -8   29.13    7.42
  -1 -38  -6   51.87    5.55
   1 -38  -6   58.37    6.17
   1 -38  -4   37.49    4.92
  -1  38  -2  124.21    7.55
   1  38  -2  114.84    6.79
  -1  38  -2  129.74    9.85
   1  38   0   21.91    3.69
  -1  38   0   24.56    4.00
  -1  38   0   19.94    5.87
   1  38   0   28.67    5.05
   1  38   2  114.60    6.58
   1  38   2  118.44    8.60
  -1  38   2  100.04    9.72
  -1  38   2  117.46    7.12
   1  38   4   31.64    6.48
  -1  38   4   36.46    4.89
   1  38   4   39.44    4.77
  -1  38   6   57.77    6.64
  -1  38   6   71.74    5.43
   1  38   6   55.71    6.29
  -1 -38   6   57.07    9.84
  -1 -38   8   29.28    6.22
   1 -38   8   24.06    6.53
  -1 -38   8   30.33    7.17
   1 -38   8   36.12    7.42
  -1 -38   8   41.04   10.26
   1 -38   8   33.45   10.00
   1 -38  10   14.46    7.15
   1 -38  10   33.46    8.08
  -1 -38  10    7.79    7.13
   1 -38  10   14.98   10.91
  -1 -38  10   39.79   11.03
  -1 -39 -11   34.89    9.85
   1 -39 -11   43.32   10.24
  -1 -39 -11   34.92    7.40
   1 -39 -11   32.32    7.34
  -1 -39 -11   33.33    9.85
   1  39  -9   50.56    9.07
   1 -39  -9   46.17    8.94
  -1 -39  -9   46.45    9.16
  -1 -39  -9   47.30    6.65
   1 -39  -9   50.91    6.84
  -1 -39  -7   79.88    9.29
   1 -39  -7   60.70    8.21
   1 -39  -7   75.21    6.97
  -1 -39  -7   66.21    6.32
   1 -39  -5   87.45    6.95
  -1 -39  -5  100.24    6.83
  -1  39  -3  104.80    7.39
   1  39  -3  129.80    7.34
  -1  39  -1   82.03    8.36
  -1  39  -1   93.62    6.33
   1  39  -1   89.22    5.74
   1  39  -1   86.67    7.57
  -1  39   1  115.59    9.89
   1  39   1  107.42    8.30
  -1  39   1  107.92    6.92
   1  39   1  123.53    6.62
  -1  39   3  111.28   10.73
   1  39   3  116.93    8.90
  -1  39   3  114.25    7.08
   1  39   3  105.65    6.54
  -1  39   5  106.31    6.08
   1  39   5  104.87   10.01
  -1 -39   5   98.62   11.29
   1  39   5  104.57    7.29
  -1  39   5  109.96    7.65
  -1 -39   7   85.81   11.44
   1 -39   7   74.40    8.43
  -1  39   7   68.98    7.46
   1 -39   7   67.69   11.36
  -1 -39   9   57.70   11.96
   1 -39   9   49.77   11.87
   1 -39   9   53.82    8.88
  -1 -39   9   48.28    8.22
   1 -39   9   36.01    7.56
  -1 -39  11   22.69    8.21
   1 -39  11   10.88    8.35
  -1 -39  11   18.72   11.62
   1 -39  11   26.02   12.66
  -1 -39  11   25.27    9.27
  -1 -40 -12   26.73    7.51
   1 -40 -12   19.51    7.36
  -1 -40 -10   19.44    6.29
   1 -40 -10    9.49    6.49
  -1 -40 -10   -1.58    8.56
   1 -40 -10   26.43    8.66
  -1  40 -10   23.38    9.75
   1  40 -10   37.51    8.90
  -1 -40  -8   36.28    5.76
   1 -40  -8   29.88    5.94
  -1 -40  -8   37.96    8.48
   1 -40  -8   30.31    8.17
   1  40  -8   18.12    7.58
  -1 -40  -6   43.26    5.42
   1 -40  -6   38.67    5.81
  -1  40  -4   37.71    5.55
  -1  40  -2   79.22    6.51
   1  40  -2   98.52    6.32
  -1  40  -2   97.55    9.27
   1  40   0   53.55    4.79
  -1  40   0   53.26    5.44
   1  40   0   57.82    6.57
  -1  40   0   41.45    6.94
   1  40   2   93.67    6.20
  -1  40   2   78.44    9.06
   1  40   2   87.66    7.86
  -1  40   2   89.13    6.50
  -1  40   4   28.11    8.24
  -1  40   4   46.74    5.37
   1  40   4   30.85    4.52
   1  40   4   40.16    7.11
   1  40   6   50.63    6.10
  -1  40   6   43.23    6.13
  -1 -40   6   51.61    9.76
  -1  40   6   43.79    4.92
   1 -40   8   26.64   10.22
   1 -40   8   16.48    7.03
  -1 -40   8   24.80    7.04
  -1 -40   8   35.58    9.89
   1 -40   8   22.37    6.95
   1 -40  10   20.69   11.46
  -1 -40  10   27.40   11.47
  -1 -40  10    1.23    7.03
   1 -40  10   11.88    7.73
  -1 -41 -11    8.79    6.32
   1 -41 -11    5.90    6.15
  -1 -41  -9   -1.70    5.27
   1 -41  -9    6.15    5.66
   1  41  -9   -6.18    7.67
   1 -41  -9    1.49    7.49
  -1 -41  -9   12.98    8.01
  -1 -41  -7    6.70    6.86
   1 -41  -7    7.86    6.63
  -1 -41  -7    5.14    4.50
   1 -41  -7    4.16    4.77
   1 -41  -5    1.87    4.21
  -1  41  -3    7.40    4.29
   1  41  -3    0.32    3.69
  -1  41  -1   -1.78    5.57
   1  41  -1   -0.28    3.11
  -1  41  -1    1.97    3.41
  -1  41   1   10.63    3.78
   1  41   1    7.63    3.36
   1  41   1    3.30    4.73
  -1  41   1    7.41    5.34
   1  41   3   10.78    5.33
  -1  41   3   21.01    6.95
  -1  41   3    8.80    4.14
   1  41   3    7.31    3.50
  -1  41   5    7.21    3.51
  -1  41   5   12.06    4.52
   1  41   5    4.68    4.28
   1  41   5    8.69    6.56
   1 -41   7   15.02    6.23
  -1  41   7   18.95    6.17
  -1 -41   7    3.00    8.35
   1 -41   9   13.86    7.15
   1 -41   9   23.89   11.04
  -1 -41   9    8.88   10.01
   1 -41   9   23.21    7.96
  -1 -41   9   18.01    7.27
  -1 -41  11   32.17    8.56
  -1 -42 -12   11.34    7.05
   1 -42 -12    4.51    7.06
   1 -42 -10   23.14    9.18
  -1 -42 -10   12.24    8.88
  -1  42 -10   22.03    9.88
   1  42 -10   13.00    8.08
  -1 -42 -10   20.79    6.29
   1 -42 -10   13.83    6.52
  -1 -42  -8   16.09    7.97
   1 -42  -8   20.80    7.74
   1  42  -8   28.06    8.10
   1 -42  -8   27.46    6.13
  -1 -42  -8   19.64    5.33
  -1 -42  -6   34.90    5.35
   1 -42  -6   19.61    5.66
  -1  42  -4   55.06    6.47
   1  42  -4   61.37    6.24
   1  42  -2   56.29    5.33
  -1  42  -2   56.82    7.82
  -1  42  -2   50.70    5.65
   1  42   0   52.80    4.92
  -1  42   0   51.42    5.48
  -1  42   0   36.12    7.03
   1  42   0   49.64    6.82
   1  42   2   47.60    5.06
  -1  42   2   44.34    5.21
  -1  42   2   59.73    8.10
   1  42   2   46.24    6.38
   1  42   4   56.88    7.73
  -1  42   4   57.58    9.98
  -1  42   4   57.51    6.33
   1  42   4   61.58    5.90
   1  42   6   25.61    5.49
   1  42   6   26.61    7.58
  -1  42   6   28.75    5.80
  -1 -42   6   43.27   10.22
   1 -42   8   25.51    7.64
  -1 -42   8   30.96    7.44
  -1 -42   8   40.22   11.03
   1 -42   8   29.86    7.34
  -1 -42   8   22.03    6.46
  -1 -42  10   20.36   11.43
   1 -42  10    2.86    7.87
   1 -42  10   29.31   12.28
  -1 -42  10   13.86    7.71
   1 -43 -11    4.36    6.38
  -1 -43 -11    7.43    6.70
   1 -43  -9    4.39    5.89
  -1 -43  -9    4.37    5.38
   1 -43  -9   21.57    8.02
  -1 -43  -9    7.11    8.25
   1  43  -9    1.56    7.53
   1 -43  -7   15.74    7.12
  -1 -43  -7   10.48    6.91
  -1 -43  -7    7.86    5.01
   1 -43  -7    6.67    5.26
  -1  43  -3    4.92    4.45
   1  43  -3    3.92    4.06
  -1  43  -1   11.69    5.38
  -1  43  -1    2.07    3.84
   1  43  -1    6.41    3.57
   1  43   1   11.25    5.31
  -1  43   1    1.27    5.64
   1  43   1   13.28    3.90
  -1  43   1   10.53    4.22
   1  43   3    8.02    3.89
  -1  43   3    7.04    4.04
   1  43   3    5.27    5.40
  -1  43   3    7.38    6.82
   1  43   5   19.49    4.79
  -1  43   5   11.32    5.01
  -1  43   5    9.61    8.19
   1  43   5   16.90    7.05
  -1  43   5   15.70    3.89
  -1  43   7   11.54    5.68
   1 -43   7    2.24    6.31
  -1 -43   7   13.88    9.86
   1 -43   9   17.12    7.64
   1 -43   9   18.21    8.01
  -1 -43   9    9.29    7.26
  -1 -43   9   14.08   11.26
  -1 -44 -12   10.33    7.59
  -1 -44 -10    6.61    6.03
   1 -44 -10   20.43    6.77
   1 -44 -10   22.12    9.07
  -1 -44 -10    6.70    8.78
   1  44  -8   20.29    8.02
  -1 -44  -8   45.57    9.35
   1 -44  -8   17.88    8.09
   1 -44  -8   22.24    6.12
  -1 -44  -8   29.08    6.09
   1 -44  -6   34.08    5.84
  -1  44  -4   83.68    7.70
   1  44  -4   79.57    6.93
   1  44  -2   28.02    4.55
  -1  44  -2   24.75    4.97
  -1  44  -2   35.81    6.84
  -1  44   0   73.44    8.58
   1  44   0   70.40    7.43
  -1  44   0   77.85    6.31
   1  44   0   75.49    5.92
   1  44   2   27.25    6.16
  -1  44   2   19.82    6.70
   1  44   2   24.29    4.52
  -1  44   2   29.86    4.96
   1  44   4   71.62    8.40
  -1  44   4   52.01    9.26
  -1  44   4   71.81    6.82
   1  44   4   58.72    6.05
   1  44   6   36.78    8.40
  -1  44   6   36.80    6.34
   1  44   6   41.59    6.14
  -1 -44   8    7.87    6.77
   1 -44   8   13.48    7.18
  -1 -44   8   31.08   11.76
   1 -44   8   29.21    7.28
  -1 -44   8   18.91    6.81
   1 -44  10   16.79    8.51
  -1 -44  10   18.03    7.69
  -1 -44  10   27.71   12.40
   1 -45 -11   20.50    7.58
  -1 -45 -11   24.04    6.96
  -1 -45  -9   43.97    7.11
   1 -45  -9   43.03    7.60
   1 -45  -9   39.75    9.61
  -1 -45  -9   43.99   10.11
   1  45  -9   37.19    9.59
   1 -45  -7   45.45    7.22
  -1 -45  -7   64.50    6.90
   1 -45  -7   78.58    9.77
  -1 -45  -7   67.03   10.27
   1  45  -5  106.83    8.13
  -1  45  -5  106.10    8.75
   1  45  -3  145.63    8.51
  -1  45  -3  141.95    8.89
  -1  45  -1  110.23   10.22
   1  45  -1  106.63    7.01
  -1  45  -1  107.42    7.48
   1  45   1  118.69    7.24
  -1  45   1  112.81    7.52
  -1  45   1   97.77    9.82
   1  45   1  107.93    9.05
  -1  45   3  113.44    7.86
   1  45   3  111.07    7.48
  -1  45   3  112.09   11.44
   1  45   3  106.80    9.21
   1  45   5   92.19    9.98
  -1  45   5   75.36   11.59
  -1  45   5   95.63    7.94
   1  45   5   91.76    7.50
   1 -45   7   37.20    8.04
  -1  45   7   49.63    7.49
   1 -45   9   39.80    8.31
  -1 -45   9   35.65    8.56
   1 -45   9   36.51    9.22
  -1 -45   9   41.99   12.24
  -1 -46 -10   17.95    6.66
   1 -46 -10   35.06    7.40
  -1 -46  -8   17.47    5.79
   1 -46  -8   33.99    6.60
   1  46  -8   21.29    8.92
   1 -46  -8   12.37    8.60
  -1 -46  -8   32.26    9.47
  -1  46  -4   47.27    6.58
   1  46  -4   45.05    6.11
  -1  46  -2   33.96    5.53
   1  46  -2   25.44    5.04
  -1  46  -2   31.77    7.28
  -1  46   0   64.96    8.78
   1  46   0   71.51    8.06
   1  46   0   62.88    5.88
  -1  46   0   77.46    6.92
  -1  46   2   27.87    7.81
   1  46   2   24.34    5.95
  -1  46   2   34.86    5.76
   1  46   2   24.50    4.82
   1  46   4   48.72    7.94
  -1  46   4   33.62    9.43
   1  46   4   44.62    6.02
  -1  46   4   49.91    6.21
  -1  46   6   26.54    6.33
  -1  46   6   13.30    9.20
   1  46   6   16.90    7.49
   1  46   6   22.06    5.89
  -1 -46   8   30.57    8.15
   1 -46   8   29.74    8.25
  -1 -46   8   36.14   11.68
   1 -46   8   46.80    8.61
  -1 -46   8   25.79    7.08
  -1 -46  10    0.66    7.84
  -1 -47 -11   78.87    9.41
   1 -47 -11   66.07    9.51
   1  47  -9  114.78   12.49
  -1  47  -9  107.49   13.21
  -1 -47  -9  102.29   12.98
   1 -47  -9   86.75   12.33
   1 -47  -9  112.26   10.20
  -1 -47  -9  108.03    9.68
   1 -47  -7  153.99   13.27
  -1 -47  -7  168.29   14.28
  -1  47  -5  243.67   12.84
   1  47  -5  234.50   11.93
  -1  47  -3  288.14   13.31
   1  47  -3  299.77   12.63
  -1  47  -1  349.63   17.58
  -1  47  -1  380.96   14.89
   1  47  -1  350.00   13.78
   1  47   1  357.05   13.48
  -1  47   1  334.86   13.99
  -1  47   1  309.84   16.79
   1  47   1  340.77   15.77
   1  47   3  265.05   14.29
  -1  47   3  272.36   12.70
   1  47   3  259.34   11.85
  -1  47   5  182.11   11.15
   1  47   5  198.04   10.68
   1  47   5  201.71   13.45
  -1  47   5  196.36   15.67
  -1  47   7  169.81   11.50
  -1  47   7  150.78   15.29
   1 -47   7  123.42   11.16
   1 -47   9   86.83   11.29
  -1 -47   9   78.23   10.25
   1 -47   9   95.37   10.19
  -1 -48 -10   16.05    6.70
   1 -48 -10   11.75    7.40
   1 -48  -8   19.47    6.71
  -1 -48  -8   21.79    6.29
  -1 -48  -8   22.76    9.44
   1 -48  -8    2.40    8.59
   1  48  -8   22.11    8.55
  -1  48  -6   27.09    6.98
   1  48  -6   33.39    6.81
   1  48  -4   32.65    5.72
  -1  48  -4   31.74    6.30
   1  48  -2   39.28    5.65
  -1  48  -2   31.74    5.90
  -1  48   0   52.53    6.37
   1  48   0   48.94    5.59
  -1  48   0   33.65    7.57
   1  48   0   48.13    7.16
   1  48   2   36.25    6.81
  -1  48   2   33.58    5.77
   1  48   2   37.39    5.41
  -1  48   2   44.16    8.61
   1  48   4   17.07    5.22
  -1  48   4   27.98    5.79
  -1  48   4   23.17    8.50
   1  48   4   24.81    7.20
  -1  48   6   43.25    7.09
   1  48   6   28.49    6.28
  -1  48   6   35.11   10.60
   1 -48   8    9.21    7.84
  -1 -48   8   19.22    7.68
   1 -48   8   15.23    7.78
  -1 -48   8   13.85    7.45
  -1 -49  -9   76.59    8.95
   1 -49  -9   80.50    9.20
  -1 -49  -9   70.45   12.25
   1  49  -7  148.65   12.74
   1 -49  -7  117.47   12.60
  -1 -49  -7  134.33   13.35
  -1  49  -5  184.48   11.30
   1  49  -5  172.61   10.44
   1  49  -3  234.46   11.16
  -1  49  -3  213.77   11.56
  -1  49  -1  267.87   12.47
  -1  49  -1  274.79   15.69
   1  49  -1  276.78   11.98
   1  49   1  226.75   13.05
  -1  49   1  248.81   14.98
  -1  49   1  259.53   11.94
   1  49   1  228.74   10.92
   1  49   3  203.21   12.89
  -1  49   3  242.70   15.31
   1  49   3  214.49   10.83
  -1  49   3  218.06   11.44
  -1  49   5  152.45   10.40
   1  49   5  153.73    9.85
   1  49   5  154.10   11.99
  -1  49   5  174.84   15.06
  -1  49   7  138.38   15.03
  -1  49   7  115.08   10.10
   1 -49   7  106.29   10.81
  -1 -49   9   60.41    9.75
   1 -49   9   51.95    9.51
   1 -50 -10    1.67    6.78
  -1 -50  -8   40.97   10.29
   1 -50  -8   28.03    9.43
   1  50  -6   33.25    6.94
  -1  50  -6   42.43    7.61
   1  50  -4   23.28    5.81
  -1  50  -4   33.33    6.10
   1  50  -2   54.84    6.10
  -1  50  -2   49.15    6.49
  -1  50   0   27.85    5.83
   1  50   0   20.99    5.01
  -1  50   0   26.55    7.24
  -1  50   2   51.81    9.03
   1  50   2   40.64    7.24
  -1  50   2   42.17    6.39
   1  50   2   40.83    5.65
   1  50   4   30.15    7.71
  -1  50   4   35.39    9.18
  -1  50   4   25.46    5.93
   1  50   4   20.80    5.55
   1  50   6   25.02    6.32
  -1  50   6   12.27    6.48
  -1  50   6   15.96    9.44
  -1 -50   8    9.82    7.55
   1 -50   8    5.05    7.93
   1 -50   8   24.35    8.01
   1 -51  -7   19.20    9.09
  -1 -51  -7   12.97    8.70
   1  51  -7   23.87    8.17
  -1  51  -5   60.70    7.84
   1  51  -5   61.43    7.39
  -1  51  -3   52.67    6.81
   1  51  -3   61.29    6.48
  -1  51  -1   50.88    6.45
   1  51  -1   55.87    6.11
  -1  51  -1   40.68    8.21
   1  51   1   68.58    8.11
  -1  51   1   71.09    9.39
   1  51   1   64.63    6.46
  -1  51   1   62.01    6.90
  -1  51   3   67.52   10.06
  -1  51   3   69.15    7.56
   1  51   3   72.41    8.70
   1  51   3   56.63    6.66
  -1  51   5   62.03    7.82
  -1  51   5   71.59   11.44
   1  51   5   52.11    7.11
  -1  51   7   11.64   10.03
   1 -51   7   17.26    7.84
  -1 -52  -8   14.56   10.03
   1  52  -6   37.88    6.88
  -1  52  -4    8.63    5.73
   1  52  -4   21.39    5.73
  -1  52  -2   38.57    6.25
   1  52  -2   46.59    6.17
  -1  52   0   16.10    5.43
   1  52   0   18.39    5.03
  -1  52   0    1.40    6.15
  -1  52   2   38.89    8.56
   1  52   2   31.96    7.31
  -1  52   2   38.10    6.56
   1  52   2   38.73    5.78
   1  52   4   10.41    6.71
  -1  52   4   19.89    9.02
  -1  52   4    8.46    5.61
   1  52   4   21.46    5.62
  -1  52   6   24.10    6.86
  -1  52   6   31.50   10.26
  -1 -52   8    6.64    7.45
   1 -52   8   -5.73    8.34
  -1 -53  -7   10.83    9.15
   1 -53  -7    6.60    8.59
   1  53  -7  -12.23    8.29
  -1  53  -5   -0.48    5.79
   1  53  -5    0.42    5.44
   1  53  -3   -1.53    4.95
  -1  53  -3    6.22    5.42
  -1  53  -1    7.77    7.36
  -1  53  -1    9.33    5.12
   1  53  -1    8.69    4.78
  -1  53   1    0.72    6.62
   1  53   1    6.91    6.10
   1  53   1    9.25    4.95
  -1  53   1   -2.56    5.25
   1  53   3   22.49    5.61
  -1  53   3   17.33    5.86
   1  53   3    9.42    6.39
  -1  53   3   17.32    7.82
  -1  53   5   37.52    9.98
  -1  53   5   10.49    5.93
   1 -53   7    3.93    7.62
  -1  54  -4   25.93    6.46
   1  54  -4   12.16    5.60
   1  54  -2   30.25    5.91
  -1  54  -2   23.77    5.95
  -1  54   0   32.95    8.02
   1  54   0   17.65    5.36
  -1  54   0   28.22    6.11
   1  54   2   26.99    6.89
  -1  54   2   21.90    8.34
  -1  54   2   25.54    6.45
   1  54   2   23.50    5.64
  -1  54   4   19.90    8.97
  -1  54   4   25.17    6.44
  -1  54   6   17.21   10.42
  -1 -55  -7   -0.85    9.63
   1  55  -5    2.56    5.49
   1  55  -3    4.32    5.07
  -1  55  -3    7.26    5.71
   1  55  -1   16.09    4.95
  -1  55  -1   -0.44    5.14
  -1  55   1    5.74    5.70
   1  55   1   -0.38    4.93
  -1  55   1    6.61    7.23
  -1  55   3    3.20    7.80
   1  55   3    2.40    6.69
  -1  55   3   -5.17    5.89
  -1  55   5   12.12    9.45
  -1 -56  -6    9.13    9.40
   1  56  -4   27.26    6.36
   1  56  -2   10.48    5.71
  -1  56  -2   13.07    5.75
  -1  56   0   35.83    6.69
   1  56   0   30.07    6.08
  -1  56   0   37.29    8.77
  -1  56   2   15.27    6.06
  -1  56   2    6.89    7.72
   1  56   2   11.41    6.78
  -1  56   4   16.60    8.97
  -1  56   4   23.82    7.18
  -1  56   6   14.16    9.42
  -1  57  -1   46.75    7.30
  -1  57   1   44.81    9.18
  -1  57   1   52.73    7.43
   1  57   3   24.39    7.95
  -1  57   3   32.88    9.51
  -1  57   3   46.28    7.51
  -1  57   5   49.51   10.75
  -1  58   0   31.22    8.10
  -1  58   0   20.50    6.35
   1  58   2    7.32    6.63
  -1  58   2    8.48    8.15
  -1  58   2    9.03    6.27
  -1  58   4   19.95    9.27
  -1  59   1  107.93   12.09
  -1  59   3  111.01   12.87
  -1  59   5   62.65   11.85
  -1  60   2    5.44    8.24
  -1  60   4   21.34    9.30
  -1  61   1  117.61   12.48
  -1  61   3   87.57   11.84
  -1  62   2   17.27    8.80
  -2   0 -14   83.36    9.90
   2   0 -14   58.89    9.00
  -2   0 -12  274.67   12.55
   2   0 -12  286.38   13.38
   2   0 -12  287.02   14.39
  -2   0 -12  249.09   13.90
  -2   0 -10  498.63   18.51
   2   0 -10  517.10   18.99
  -2   0 -10  517.16   19.24
   2   0 -10  523.58   18.36
  -2   0 -10  523.43   17.77
   2   0  -8  562.09   18.10
  -2   0  -8  540.11   17.41
  -2   0  -8  541.20   18.18
   2   0  -8  538.38   18.81
   2   0  -8  559.01   18.33
   2   0  -6 2226.71   54.40
  -2   0  -6 2138.10   57.71
   2   0  -6 2190.77   56.60
   2   0  -6 2198.04   56.53
   2   0  -4  948.46   24.79
   2   0  -4  920.70   23.04
  -2   0  -4  905.27   25.30
   2   0  -4  956.08   24.86
  -2   0  -4  895.11   25.35
   2   0  -4  960.31   24.92
  -2   0  -2 6813.60  166.02
   2   0  -2 6798.41  165.36
   2   0  -2 6864.53  165.21
   2   0  -2 6872.02  165.45
  -2   0   0 2821.52   67.79
  -2   0   0 2765.95   67.21
  -2   0   2 6620.89  159.54
   2   0   2 6669.58  159.71
   2   0   2 6513.67  159.13
   2   0   4  619.18   18.40
  -2   0   4  643.75   18.35
  -2   0   4  659.71   18.52
   2   0   4  647.52   18.51
  -2   0   6 2233.86   59.44
   2   0   6 2327.82   59.78
  -2   0   8  433.04   16.50
   2   0   8  412.46   16.33
   2   0  10  543.72   21.55
  -2   1 -15    3.91    7.63
   2   1 -15    1.95    7.00
  -2  -1 -15    1.94    7.18
   2  -1 -15   -0.65    7.12
   2   1 -13    3.27    5.64
  -2  -1 -13    7.24    5.26
   2  -1 -13   -3.62    5.42
  -2   1 -13    3.61    5.37
   2  -1 -13   10.38    6.07
   2   1 -13   15.64    6.36
  -2  -1 -13    0.57    5.95
  -2   1 -13    1.17    5.77
  -2   1 -11    4.98    4.34
  -2  -1 -11    0.47    4.90
  -2   1 -11    0.97    4.85
   2  -1 -11    4.70    4.80
   2   1 -11    4.75    4.79
   2  -1 -11    7.85    4.90
  -2  -1 -11   -2.69    4.37
   2   1 -11    9.71    4.67
   2  -1  -9    4.97    4.38
  -2  -1  -9    7.06    3.80
   2   1  -9    8.51    3.78
  -2  -1  -9   12.03    3.65
  -2   1  -9    9.85    3.71
   2   1  -9    7.95    3.84
   2  -1  -9    9.59    3.78
  -2   1  -9   11.73    4.48
  -2  -1  -9    6.57    4.09
   2  -1  -9    8.03    3.90
  -2   1  -7   10.85    3.15
   2  -1  -7    6.38    2.85
   2   1  -7    8.41    2.97
   2  -1  -7    8.03    3.51
   2   1  -7    6.46    3.35
  -2  -1  -7    7.31    3.39
   2  -1  -7   11.17    2.28
  -2  -1  -5  112.08    5.81
   2  -1  -5  106.06    3.92
  -2   1  -5  111.74    5.81
  -2  -1  -5  117.43    5.21
   2   1  -5  108.04    5.32
   2  -1  -5  111.51    5.47
   2   1  -5  113.72    5.49
   2  -1  -5  104.24    5.49
   2  -1  -3  129.74    5.47
  -2   1  -3  141.62    5.78
   2   1  -3  140.99    5.20
  -2  -1  -3  148.10    5.75
   2  -1  -3  129.08    5.07
   2   1  -3  138.32    5.22
   2   1  -3  144.73    5.36
   2  -1  -3  143.28    5.28
  -2  -1  -3  138.63    5.78
  -2  -1  -1  265.04    7.33
  -2   1  -1  284.05    8.05
   2  -1  -1  276.89    7.43
   2   1  -1  276.35    7.33
  -2   1  -1  282.40    8.24
   2  -1  -1  269.89    7.24
   2   1  -1  276.58    7.63
  -2  -1  -1  276.76    8.19
   2   1  -1  275.21    7.39
  -2  -1   1  276.97    7.31
   2   1   1  274.15    7.78
   2  -1   1  282.33    8.35
  -2   1   1  285.49    7.60
  -2  -1   1  286.14    7.52
  -2  -1   1  276.08    7.80
  -2   1   1  282.32    7.82
  -2   1   3  141.58    5.58
  -2  -1   3  142.49    5.69
   2   1   3  142.86    5.75
  -2  -1   3  149.22    5.68
   2   1   3  138.31    5.75
   2  -1   3  152.51    5.87
  -2  -1   5  119.06    6.14
  -2  -1   5  117.30    6.11
  -2   1   5  114.55    5.79
   2   1   7   16.19    4.16
  -2  -1   7    7.71    3.65
  -2   1   7    7.74    3.70
   2  -1   7   10.05    3.60
   2  -1   9    9.02    5.02
  -2  -1   9    2.31    4.75
   2   1   9    7.59    4.71
   2   1  11    1.22    5.79
   2  -1  11    0.61    5.70
   2  -1  13   -4.06    6.72
   2   2 -14   45.24    7.74
  -2  -2 -14   43.11    8.21
  -2   2 -14   54.08    8.78
   2   2 -14   58.66    8.82
   2  -2 -14   49.23    8.66
   2  -2 -12  179.61   10.66
   2   2 -12  187.91   11.10
   2  -2 -12  191.80   11.78
  -2  -2 -12  190.98   11.87
   2   2 -12  187.18   11.71
  -2   2 -12  191.01   12.13
  -2  -2 -12  192.56   10.15
  -2   2 -12  180.53   10.45
  -2  -2 -10  358.77   13.50
   2   2 -10  349.65   14.40
  -2  -2 -10  365.52   14.77
   2  -2 -10  368.27   14.36
  -2   2 -10  372.37   14.20
   2  -2 -10  385.37   16.30
  -2  -2 -10  358.39   15.06
   2  -2 -10  344.24   14.96
   2   2 -10  348.91   14.96
  -2   2 -10  341.42   15.03
   2  -2  -8  348.53   13.69
   2   2  -8  321.06   12.57
   2  -2  -8  333.25   12.40
  -2  -2  -8  329.10   11.90
  -2   2  -8  307.12   12.21
  -2   2  -8  319.07   12.84
   2  -2  -8  355.72   10.65
   2   2  -8  325.07   13.35
  -2  -2  -8  329.34   14.22
  -2  -2  -8  348.46   13.13
   2  -2  -8  345.78   13.03
   2   2  -8  336.33   13.09
   2   2  -6 1816.98   47.46
   2  -2  -6 1811.64   47.36
  -2  -2  -6 1853.62   46.67
   2   2  -6 1826.89   47.46
   2  -2  -6 1816.53   47.12
   2  -2  -6 1792.06   45.33
  -2  -2  -6 1802.41   48.59
  -2  -2  -4  208.93    8.19
   2   2  -4  222.56    7.69
  -2  -2  -4  204.84    8.06
   2  -2  -4  219.92    6.27
   2  -2  -4  231.85    8.24
   2  -2  -4  222.40    7.65
   2   2  -4  218.67    7.73
  -2   2  -4  211.25    8.11
   2  -2  -4  227.45    7.57
   2   2  -4  218.44    7.73
   2   2  -2 6683.28  161.30
  -2   2  -2 6649.74  162.08
   2  -2  -2 6687.28  161.35
  -2  -2  -2 6614.99  161.70
   2   2  -2 6681.48  161.04
   2   2  -2 6681.30  161.50
   2  -2  -2 6653.58  161.67
   2  -2  -2 6724.69  161.41
  -2   2   0    8.00    1.05
  -2   2   0   11.20    1.28
  -2   2   2 6838.96  163.59
  -2  -2   2 6774.55  163.83
  -2   2   2 6735.69  163.68
   2   2   2 6657.95  163.86
   2  -2   2 6811.70  164.00
   2  -2   2 6766.97  164.26
   2  -2   2 6638.16  163.78
   2   2   2 6759.76  163.68
  -2  -2   2 6884.97  163.61
   2  -2   4  129.18    6.13
   2   2   4  138.99    6.20
  -2  -2   4  146.38    6.23
  -2   2   4  156.74    6.12
  -2  -2   4  149.78    6.29
  -2  -2   6 1888.72   50.75
   2   2   6 1914.21   50.93
   2  -2   6 1947.93   51.03
  -2  -2   8  216.33   10.84
   2  -2   8  206.66   10.68
   2   2   8  196.98   10.41
   2   2  10  387.19   17.51
   2  -2  10  417.07   18.03
   2  -2  12  128.45   11.67
  -2  -3 -15   -3.19    7.18
   2   3 -15    4.57    7.23
  -2   3 -15   11.92    7.35
   2  -3 -15    8.38    7.18
  -2   3 -13   -1.19    6.10
  -2  -3 -13    1.12    5.91
   2   3 -13   -6.94    6.46
   2  -3 -13    1.72    5.55
   2   3 -13    4.30    5.81
  -2   3 -13   10.11    5.43
  -2  -3 -11    8.25    4.18
   2  -3 -11    2.66    4.38
   2   3 -11   -0.42    4.83
  -2   3 -11   10.96    4.73
  -2   3 -11    3.99    4.93
  -2  -3 -11    7.42    4.92
   2  -3 -11    6.10    4.54
   2   3 -11   10.57    5.00
  -2  -3 -11    9.90    5.35
   2  -3  -9   15.66    4.79
  -2  -3  -9   13.55    3.65
  -2   3  -9   16.58    4.03
   2  -3  -9   11.44    3.60
   2   3  -9   16.18    4.35
  -2  -3  -9   10.54    4.10
   2   3  -9   13.14    4.04
  -2  -3  -9   17.86    4.70
   2  -3  -9   15.57    4.10
  -2  -3  -7   29.74    4.37
  -2   3  -7   28.77    3.86
   2  -3  -7   31.22    3.78
   2   3  -7   29.86    3.99
   2  -3  -7   29.93    4.09
   2  -3  -7   33.73    2.88
  -2  -3  -7   33.94    4.68
   2   3  -7   30.72    4.32
   2  -3  -5   47.54    3.88
   2   3  -5   42.28    3.60
  -2  -3  -5   45.61    4.00
   2  -3  -5   42.69    2.54
   2  -3  -5   46.37    4.08
  -2  -3  -5   48.91    3.20
   2   3  -5   40.11    3.57
   2  -3  -5   43.51    3.47
  -2   3  -5   48.73    4.07
   2   3  -3   94.51    4.00
  -2  -3  -3   96.83    4.60
   2  -3  -3  100.10    4.15
   2  -3  -3   91.40    4.04
  -2   3  -3   92.19    4.69
   2   3  -3   95.18    4.25
   2  -3  -3   91.03    4.52
   2   3  -1   79.04    3.01
  -2  -3  -1   79.44    2.97
  -2   3  -1   83.43    3.98
   2   3  -1   83.17    2.68
  -2   3  -1   80.03    3.59
   2  -3  -1   82.85    2.94
  -2  -3   1   90.41    3.32
  -2   3   1   86.87    3.11
  -2  -3   1   85.60    2.87
   2   3   1   90.49    3.00
   2  -3   1   88.72    3.79
   2  -3   3  107.18    4.94
   2  -3   3   96.59    4.82
   2  -3   3  101.69    4.39
  -2   3   3  102.21    4.44
  -2  -3   3   95.11    4.73
   2   3   3  102.02    4.65
  -2  -3   3  103.80    4.57
  -2   3   3  105.85    4.38
  -2  -3   5   42.16    3.99
  -2   3   5   46.55    3.86
  -2  -3   7   31.15    4.56
   2   3   7   30.66    4.58
   2  -3   7   29.69    4.52
   2  -3   9   13.40    5.09
   2   3   9   17.84    4.96
  -2  -3   9   15.63    5.10
   2  -3  11   12.38    6.30
   2  -3  13    3.02    6.49
   2  -4 -14   44.15    8.34
   2   4 -14   32.36    7.42
  -2   4 -14   29.34    6.63
  -2   4 -14   26.89    7.81
  -2  -4 -14   27.13    7.62
   2   4 -14   25.08    7.49
   2   4 -12   77.88    7.77
  -2   4 -12   58.04    7.07
  -2  -4 -12   57.72    7.37
   2  -4 -12   75.78    7.98
  -2   4 -12   64.89    8.03
   2   4 -12   69.49    7.87
   2  -4 -10  173.65   10.87
   2   4 -10  180.17    9.91
  -2  -4 -10  175.15    8.74
   2  -4 -10  174.28    9.24
  -2  -4 -10  204.01   10.44
   2  -4 -10  197.26   10.25
   2   4 -10  189.19   10.51
  -2  -4 -10  197.59   10.46
  -2   4 -10  177.36    9.70
  -2  -4  -8  135.68    8.71
   2  -4  -8  155.41    8.69
   2   4  -8  150.81    8.05
  -2  -4  -8  138.79    6.79
   2  -4  -8  157.09    7.64
   2   4  -8  153.44    8.15
  -2  -4  -8  135.23    7.80
   2  -4  -8  153.54    7.90
  -2   4  -8  134.02    7.90
   2  -4  -8  148.71    6.15
  -2  -4  -8  161.02    8.38
  -2   4  -8  135.48    7.69
  -2  -4  -6  800.89   23.93
  -2  -4  -6  785.36   21.65
   2   4  -6  800.26   22.98
   2  -4  -6  778.32   20.94
   2   4  -6  793.25   22.81
   2  -4  -6  766.73   22.65
   2  -4  -6  811.22   22.45
   2   4  -4  224.57    7.78
  -2  -4  -4  227.66    8.46
   2   4  -4  224.17    7.97
  -2  -4  -4  217.05    7.06
  -2   4  -4  210.67    8.17
   2  -4  -4  226.66    7.60
   2  -4  -4  233.87    8.49
   2  -4  -4  221.21    7.74
  -2  -4  -2 1817.85   45.59
  -2   4  -2 1782.88   45.97
  -2   4  -2 1852.04   45.58
   2  -4  -2 1861.44   45.29
   2   4  -2 1811.61   45.46
  -2   4   0  672.70   17.67
  -2  -4   0  699.10   17.34
   2  -4   0  725.70   18.06
   2  -4   2 2030.94   49.77
  -2   4   2 1991.48   49.00
   2  -4   2 1954.33   49.72
  -2   4   2 1968.50   49.05
  -2  -4   2 1958.44   48.97
   2   4   2 2011.05   49.11
  -2  -4   2 1964.16   49.37
   2  -4   4  129.19    5.93
   2  -4   4  134.48    6.11
   2   4   4  122.99    5.86
  -2  -4   4  133.80    5.85
  -2   4   4  134.42    5.60
   2  -4   6  878.84   26.09
  -2  -4   6  866.21   25.95
   2  -4   6  929.20   26.44
   2   4   6  870.76   25.98
   2  -4   8   55.65    5.80
  -2  -4   8   53.70    6.16
   2   4   8   57.96    6.14
   2  -4  10  273.32   14.33
  -2  -4  10  270.40   14.11
   2  -4  12   26.82    7.74
   2  -4  12   31.48    6.95
   2  -4  14   49.38    9.52
   2  -5 -15  -12.86    7.90
  -2   5 -15    4.04    7.97
   2   5 -15    5.27    7.08
  -2  -5 -15    1.88    6.75
   2   5 -13    3.94    5.64
  -2   5 -13   -0.44    5.68
  -2   5 -13   -4.85    6.59
   2   5 -13    4.67    6.30
  -2  -5 -13    3.87    6.03
   2  -5 -13   17.08    6.32
   2  -5 -11    0.94    4.67
   2   5 -11    6.81    4.67
  -2  -5 -11    3.66    4.26
  -2   5 -11    3.55    5.12
   2  -5 -11    2.23    6.01
  -2   5 -11    5.60    4.52
   2   5 -11    6.92    4.65
  -2  -5 -11   -0.60    4.05
   2  -5 -11    0.74    4.36
  -2  -5 -11   10.02    5.42
   2  -5  -9    8.14    2.98
   2  -5  -9   15.48    4.63
  -2  -5  -9   13.46    5.34
  -2  -5  -9   12.99    4.52
   2  -5  -9    9.38    3.76
  -2  -5  -9   11.01    4.06
   2   5  -9    1.91    3.70
  -2   5  -9   10.52    4.14
   2   5  -9    9.27    3.92
  -2  -5  -9    6.53    2.96
   2  -5  -9    7.50    3.64
  -2  -5  -7   30.53    4.65
   2  -5  -7   18.12    3.92
   2  -5  -7   26.19    3.55
   2  -5  -7   20.50    2.70
  -2  -5  -7   12.03    3.69
   2   5  -7   16.56    3.38
  -2   5  -7   14.75    3.48
  -2   5  -5   74.26    4.83
   2  -5  -5   66.00    4.90
   2  -5  -5   70.70    4.39
  -2  -5  -5   78.44    3.76
   2  -5  -3  104.26    4.27
   2   5  -3   99.73    4.59
  -2  -5  -3   99.06    3.58
  -2   5  -3   98.52    4.80
  -2  -5  -3  104.75    4.83
   2  -5  -3   99.47    4.74
   2   5  -1   57.94    2.62
  -2   5  -1   60.79    3.88
  -2  -5  -1   62.04    1.98
  -2  -5  -1   61.57    2.41
   2  -5  -1   59.67    2.55
   2  -5   1   56.97    3.20
  -2   5   1   67.68    2.75
  -2  -5   1   65.32    2.86
  -2   5   3   92.43    4.25
   2  -5   3   94.62    4.63
  -2  -5   3   99.50    3.09
  -2  -5   3   99.51    4.11
   2  -5   3   98.98    4.77
   2   5   3   95.80    4.54
  -2  -5   3   98.52    4.48
  -2   5   3   95.71    4.26
  -2  -5   3   93.32    4.83
   2  -5   3   99.62    4.80
  -2  -5   5   70.08    4.77
  -2   5   5   69.32    4.43
  -2   5   7   18.09    4.00
   2  -5   7   15.91    4.02
  -2  -5   7   23.52    4.15
   2   5   7   15.14    3.98
  -2  -5   9    1.86    4.29
   2  -5   9    3.39    4.81
   2  -5  11    3.75    5.91
   2  -5  11    4.04    5.25
   2  -5  13   12.86    7.99
   2  -5  13   -7.54    7.55
  -2   6 -14   38.05    7.17
   2   6 -14   30.10    7.24
  -2   6 -14   47.57    8.72
  -2  -6 -14   35.17    8.06
   2   6 -14   30.11    8.16
   2  -6 -14   38.48    8.20
  -2   6 -12   30.98    6.59
   2   6 -12   25.97    6.51
  -2  -6 -12   25.67    5.19
  -2  -6 -12   44.18    7.13
  -2   6 -12   26.70    6.74
  -2  -6 -12   43.18    6.90
   2   6 -12   39.93    7.13
   2  -6 -12   38.90    6.68
   2  -6 -10  165.25   10.53
   2   6 -10  148.79    9.32
  -2  -6 -10  155.52    7.94
   2  -6 -10  157.07    8.72
  -2  -6 -10  146.92   10.95
  -2   6 -10  162.21    9.39
  -2  -6 -10  179.24    9.99
   2   6 -10  151.21    9.51
   2  -6 -10  162.22    9.67
  -2  -6 -10  142.09    8.98
   2   6  -8  151.98    8.09
  -2  -6  -8  136.39    7.74
   2  -6  -8  133.73    7.60
   2  -6  -8  147.74    7.33
   2  -6  -8  145.29    8.58
  -2  -6  -8  139.56    8.88
   2   6  -8  143.87    7.96
  -2  -6  -8  137.32    6.51
  -2  -6  -8  151.65    8.27
   2  -6  -8  152.87    6.28
  -2   6  -8  133.68    7.79
  -2  -6  -6  451.92   14.41
   2  -6  -6  465.36   14.64
   2  -6  -6  446.98   15.73
  -2  -6  -6  458.58   15.76
   2   6  -6  440.46   14.89
  -2  -6  -6  469.46   13.53
   2  -6  -6  458.05   14.25
  -2  -6  -4  686.37   19.53
  -2  -6  -4  666.11   18.60
   2  -6  -4  694.96   18.83
  -2   6  -4  679.89   19.37
   2  -6  -4  689.86   19.58
  -2  -6  -4  660.66   17.71
   2   6  -4  676.14   19.13
  -2   6  -2  497.20   13.66
  -2  -6  -2  470.06   11.84
   2   6  -2  455.72   13.11
  -2  -6  -2  492.50   12.53
   2  -6  -2  474.26   12.93
  -2  -6  -2  474.04   13.08
   2   6   0 1155.35   28.20
  -2   6   0 1155.87   28.83
  -2  -6   0 1142.14   28.32
  -2  -6   2  506.54   13.58
  -2  -6   2  526.15   14.50
   2  -6   2  525.49   15.21
  -2   6   2  524.85   14.04
   2  -6   2  552.63   14.82
  -2   6   2  499.59   13.96
  -2  -6   4  573.24   16.66
  -2   6   4  568.75   16.29
  -2  -6   4  563.12   14.77
   2  -6   4  590.13   16.78
   2   6   4  576.34   16.79
   2  -6   4  561.78   16.96
   2  -6   4  563.01   16.87
   2   6   6  608.49   19.37
   2  -6   6  604.72   19.47
  -2  -6   6  613.01   19.35
   2  -6   8   51.66    5.97
  -2  -6   8   73.02    6.56
  -2  -6  10  258.10   13.56
   2  -6  10  254.32   13.85
   2  -6  12    3.49    6.87
   2  -6  12    0.58    5.84
   2  -6  14   83.20   10.40
  -2   7 -15   -2.73    7.22
  -2  -7 -15    1.86    7.00
   2   7 -15    8.61    7.25
   2  -7 -15   13.44    7.47
   2   7 -13    9.61    6.10
  -2   7 -13   -6.02    5.81
  -2   7 -13    4.35    6.07
   2   7 -13    2.36    5.77
  -2  -7 -13    1.10    5.92
   2  -7 -13   -4.54    6.15
   2  -7 -11    9.63    5.76
  -2   7 -11    3.79    4.94
  -2  -7 -11    4.05    4.65
   2  -7 -11    7.46    4.98
  -2  -7 -11    5.96    3.89
   2   7 -11    0.89    4.90
   2   7 -11    7.88    5.28
  -2  -7 -11   10.16    5.49
   2   7  -9    8.16    4.19
   2  -7  -9    2.81    2.93
  -2  -7  -9   -3.89    5.05
  -2  -7  -9    2.60    4.25
   2  -7  -9    6.98    4.68
  -2  -7  -9    3.17    2.94
   2  -7  -9   -0.29    3.30
  -2   7  -9   -0.72    3.77
  -2  -7  -9    6.98    3.70
   2   7  -9   -1.56    3.85
   2  -7  -9    4.72    3.50
  -2  -7  -7   25.43    4.63
   2  -7  -7   23.69    4.00
  -2  -7  -7   23.18    4.21
   2  -7  -7   24.92    2.95
   2   7  -7   24.68    3.93
   2  -7  -7   25.49    3.39
   2  -7  -7   30.86    4.73
  -2  -7  -5   19.51    2.68
  -2  -7  -5   19.99    2.15
   2  -7  -5   20.98    2.79
  -2  -7  -3  152.38    5.34
  -2  -7  -3  160.14    6.16
  -2  -7  -3  156.12    4.62
   2   7  -3  154.22    6.01
   2  -7  -3  159.15    5.72
  -2  -7  -1  141.29    3.92
   2  -7  -1  149.32    4.76
   2   7  -1  142.48    4.74
  -2   7  -1  141.32    6.51
  -2   7   1  148.45    4.90
   2  -7   3  167.28    6.63
  -2   7   3  157.35    5.76
   2  -7   3  167.44    6.56
  -2  -7   3  151.40    5.55
  -2  -7   5   17.54    1.86
   2  -7   5   16.36    2.78
  -2   7   5   19.31    2.92
   2  -7   7   19.45    4.15
  -2   7   7   27.37    4.24
   2  -7   7   21.46    4.13
  -2  -7   7   24.34    4.44
   2  -7   9    0.98    4.73
  -2  -7   9    0.93    4.52
   2  -7  11    2.11    5.36
   2  -7  11   -2.52    6.67
  -2  -7  11   14.83    6.33
   2  -7  13    9.78    6.73
   2  -7  13   -8.38    7.46
   2   8 -14   20.81    7.17
  -2   8 -14   36.02    7.59
  -2  -8 -14   22.31    7.55
   2   8 -14   34.68    8.13
   2  -8 -14   33.50    8.08
  -2   8 -14   21.91    7.94
   2   8 -12   61.14    8.02
  -2  -8 -12   47.71    6.99
  -2   8 -12   49.40    7.15
   2  -8 -12   66.37    7.82
  -2  -8 -12   70.16    7.86
   2   8 -12   62.85    7.52
  -2   8 -12   67.87    8.41
  -2  -8 -10  219.86   12.65
   2  -8 -10  193.87   11.54
   2   8 -10  174.05   10.21
  -2  -8 -10  188.97    8.60
  -2   8 -10  176.53   10.24
  -2  -8 -10  201.66   10.78
   2   8 -10  184.69   10.60
  -2  -8 -10  193.06   10.37
   2  -8 -10  183.49   10.31
  -2  -8  -8  111.31    8.20
   2  -8  -8  127.97    8.17
  -2  -8  -8  115.71    5.85
   2  -8  -8  122.60    6.71
  -2  -8  -8  108.93    6.83
   2  -8  -8  133.20    5.97
  -2  -8  -8  132.34    7.82
   2   8  -8  129.32    7.68
  -2   8  -8  126.18    7.67
   2  -8  -8  127.48    7.36
  -2  -8  -6  839.57   24.65
   2  -8  -6  790.92   23.06
   2  -8  -6  812.49   24.54
  -2  -8  -6  809.54   21.66
   2   8  -6  811.83   23.84
  -2  -8  -6  799.46   22.86
  -2  -8  -4  241.60    8.96
   2  -8  -4  235.99    8.24
  -2  -8  -4  230.33    6.97
  -2  -8  -4  246.75    7.95
   2  -8  -4  255.40    9.18
  -2  -8  -4  251.63    8.89
   2   8  -4  231.66    8.53
   2   8  -2 2271.55   56.23
  -2   8  -2 2299.64   57.06
   2  -8  -2 2282.00   55.97
  -2  -8  -2 2283.76   56.14
  -2  -8  -2 2222.65   55.29
   2   8   0  873.50   21.76
  -2   8   0  875.05   22.50
  -2  -8   0  879.88   22.08
  -2   8   2 2344.41   57.81
   2  -8   2 2367.28   58.61
   2  -8   2 2289.82   59.44
  -2  -8   4  147.06    5.97
  -2   8   4  154.15    6.07
  -2  -8   4  156.15    5.01
   2  -8   4  155.61    6.80
   2  -8   4  150.16    6.69
   2  -8   4  154.41    6.78
  -2   8   4  144.39    6.19
  -2  -8   6  888.96   26.45
   2  -8   6  929.66   26.92
  -2   8   8   58.25    5.69
   2  -8   8   54.18    5.73
  -2  -8   8   54.05    5.94
   2  -8   8   55.04    6.07
   2  -8  10  277.56   13.39
   2  -8  10  247.24   14.01
  -2  -8  10  251.85   13.55
   2  -8  12   42.98    8.44
   2  -8  12   32.52    7.69
   2  -8  14   59.92   10.04
  -2  -9 -15    9.20    7.10
   2  -9 -15   14.67    7.49
   2   9 -15   17.94    7.59
  -2   9 -15    2.09    7.39
   2   9 -13    8.32    6.24
  -2  -9 -13    9.26    5.97
  -2   9 -13    9.73    6.16
   2   9 -13    2.61    5.71
  -2   9 -13    1.90    6.33
   2  -9 -13   14.16    6.31
  -2  -9 -11   13.44    5.70
   2  -9 -11   19.61    6.90
  -2  -9 -11   17.63    6.87
   2   9 -11    5.01    4.64
  -2  -9 -11    8.87    4.53
   2   9 -11   14.72    5.68
  -2  -9 -11   14.60    4.07
   2  -9 -11   11.20    4.83
  -2   9 -11    3.98    5.15
   2   9  -9   15.49    4.45
  -2  -9  -9   19.26    5.35
   2  -9  -9   25.40    5.55
  -2   9  -9   12.28    4.61
  -2  -9  -9   15.79    3.30
   2   9  -9   20.92    4.70
   2  -9  -9   21.74    3.58
  -2  -9  -9   24.07    5.04
   2  -9  -9   23.60    4.23
  -2  -9  -9   22.69    4.31
   2  -9  -7   47.72    5.53
   2   9  -7   51.49    4.89
   2  -9  -7   46.40    5.30
  -2  -9  -7   56.72    5.68
   2  -9  -7   42.97    4.40
  -2  -9  -5  109.32    4.20
   2  -9  -5  106.76    5.35
  -2  -9  -5  106.38    5.14
   2  -9  -3  107.06    4.57
   2   9  -3  105.66    5.02
  -2  -9  -3  114.55    4.23
  -2  -9  -3  113.87    5.05
  -2  -9  -3  109.73    3.30
  -2  -9  -1   59.14    2.05
   2   9  -1   61.99    2.90
  -2   9  -1   55.57    4.60
   2  -9  -1   61.74    2.84
  -2   9   1   68.85    3.03
   2   9   1   62.69    2.18
   2   9   1   59.09    2.46
   2  -9   3  121.94    5.98
   2  -9   3  123.94    5.64
  -2  -9   3  124.15    4.85
  -2   9   3  124.60    4.89
  -2  -9   5  113.74    4.34
   2  -9   5  101.41    5.95
  -2  -9   5  103.43    5.34
  -2   9   5  107.33    5.40
   2  -9   7   49.18    5.33
  -2   9   7   46.23    4.71
   2  -9   7   47.33    5.01
  -2  -9   7   48.71    5.10
  -2  -9   9   21.86    5.46
   2  -9   9   15.06    4.62
   2  -9   9   21.39    5.67
   2  -9  11    2.55    5.87
  -2  -9  11   11.91    6.08
   2  -9  11    5.53    5.78
   2  -9  13    2.31    7.52
   2  -9  13   14.92    7.37
   2 -10 -14   49.12    8.64
   2  10 -14   44.37    8.10
  -2  10 -14   49.13    8.25
  -2  10 -14   72.47    9.72
  -2 -10 -14   49.41    8.50
   2  10 -14   52.90    8.60
  -2 -10 -12  162.70   10.89
   2  10 -12  167.68   11.20
  -2  10 -12  160.07   10.73
  -2 -10 -12  156.04   10.84
   2  10 -12  175.07   11.58
   2 -10 -12  158.97   10.92
   2 -10 -12  175.62   12.98
   2 -10 -10  335.61   15.85
  -2 -10 -10  355.83   16.62
   2  10 -10  360.86   15.08
  -2  10 -10  317.52   14.44
  -2 -10 -10  339.10   14.14
   2  10 -10  339.62   15.05
  -2 -10 -10  358.52   12.35
  -2 -10 -10  351.52   14.95
   2 -10 -10  329.15   14.34
  -2  10  -8  324.41   13.22
  -2 -10  -8  313.78   12.98
   2 -10  -8  321.61   10.81
  -2 -10  -8  289.60   11.85
   2 -10  -8  316.93   12.46
   2 -10  -8  312.91   13.44
  -2 -10  -8  319.23   14.08
   2  10  -8  334.23   13.14
   2  10  -6 1386.70   38.83
  -2 -10  -6 1432.63   37.75
  -2 -10  -6 1451.25   36.31
  -2 -10  -6 1442.68   39.54
   2 -10  -6 1375.56   39.53
   2  10  -4  417.38   13.09
  -2 -10  -4  391.30   11.94
   2 -10  -4  422.73   12.58
   2 -10  -4  412.35   13.38
  -2 -10  -4  410.23   10.89
  -2 -10  -4  403.04   13.05
   2 -10  -2 3466.40   85.07
   2  10  -2 3456.02   85.42
  -2  10  -2 3522.62   86.59
  -2 -10  -2 3464.57   84.29
  -2 -10   0  117.28    4.49
   2  10   0  129.01    4.08
  -2  10   0  125.70    4.69
   2  10   0  131.22    3.67
   2 -10   2 3398.66   85.20
  -2  10   2 3374.07   82.96
  -2  10   4  247.35    8.63
   2 -10   4  240.10    9.01
  -2 -10   4  263.21    8.45
  -2  10   4  228.74    8.14
   2 -10   4  233.26    9.33
  -2 -10   6 1440.96   39.42
  -2 -10   6 1436.61   36.63
   2 -10   6 1434.25   39.78
  -2  10   8  192.60    9.94
   2 -10   8  223.01   11.27
  -2 -10   8  213.78   10.90
   2 -10   8  208.96   10.92
   2 -10   8  215.82   10.66
   2 -10  10  397.89   17.99
  -2 -10  10  368.96   17.17
   2 -10  10  411.55   17.02
  -2 -10  12  115.53   11.20
   2 -10  12  119.36   11.48
   2 -10  12  119.65   11.00
   2 -10  14   81.48   10.74
   2 -11 -15   10.16    7.33
  -2 -11 -15    5.46    6.91
   2  11 -15   11.97    7.35
  -2  11 -15   -7.76    8.04
   2  11 -13    9.66    6.36
   2  11 -13    3.01    6.32
  -2 -11 -13   -3.76    6.10
   2 -11 -13    7.71    7.65
   2 -11 -13    7.36    6.11
  -2  11 -13    5.62    6.14
  -2  11 -13   -5.19    6.65
  -2  11 -11   12.10    5.50
   2 -11 -11    1.76    6.03
  -2 -11 -11   11.43    6.90
  -2 -11 -11    7.18    5.96
  -2 -11 -11    8.86    4.72
   2 -11 -11   10.74    5.04
   2  11 -11   10.91    5.37
   2  11 -11   -1.53    5.15
   2  11  -9    5.24    4.38
  -2 -11  -9    3.99    4.69
   2 -11  -9    4.57    4.85
  -2 -11  -9    5.10    3.69
  -2 -11  -9    5.45    2.96
  -2  11  -9    9.01    4.37
  -2 -11  -9    5.51    4.61
   2 -11  -9    5.84    3.89
   2  11  -7   41.84    4.76
   2 -11  -7   46.85    4.50
  -2 -11  -7   45.87    5.19
  -2 -11  -7   44.77    3.34
   2 -11  -7   38.31    5.10
  -2 -11  -5    3.95    2.15
  -2 -11  -5    1.80    1.38
   2 -11  -5    1.33    2.28
  -2 -11  -3  136.90    4.79
   2  11  -3  131.04    5.78
  -2 -11  -3  124.27    5.63
   2 -11  -3  130.54    5.30
   2 -11  -1   82.38    3.51
  -2 -11  -1   74.04    2.59
  -2  11  -1   77.94    5.50
   2  11   1   65.98    3.15
  -2  11   1   70.50    3.36
   2  11   1   73.96    2.55
  -2 -11   1   77.04    3.68
   2 -11   3  118.54    5.78
   2 -11   3  126.59    6.48
  -2  11   3  125.40    4.93
  -2  11   5    4.24    2.27
  -2 -11   5    1.45    1.79
  -2 -11   5    0.19    2.35
   2 -11   7   44.46    5.14
  -2  11   7   32.28    4.20
   2 -11   7   32.47    4.66
  -2 -11   7   42.11    4.98
  -2 -11   9    4.68    4.84
   2 -11   9   11.01    4.92
   2 -11   9    1.01    4.63
  -2 -11  11   17.37    6.15
   2 -11  11    7.12    6.10
   2 -11  11   13.35    6.10
   2 -11  13   10.94    8.41
   2 -11  13   -4.25    7.32
  -2  12 -14   76.04    9.35
  -2 -12 -14   83.50    9.44
   2 -12 -14   77.66    9.58
   2  12 -14   79.66    9.81
  -2  12 -14   62.34   10.26
   2  12 -12  212.86   12.94
   2  12 -12  228.06   13.04
  -2 -12 -12  220.26   12.58
  -2  12 -12  206.63   12.55
   2 -12 -12  219.39   14.46
  -2 -12 -12  213.68   12.37
   2 -12 -12  229.30   12.76
   2  12 -10  419.04   17.25
  -2 -12 -10  434.39   16.64
   2  12 -10  469.13   17.76
  -2  12 -10  412.86   17.24
  -2 -12 -10  441.56   19.16
   2 -12 -10  429.70   18.18
  -2 -12 -10  458.22   17.53
   2 -12 -10  400.45   16.58
  -2  12  -8  488.33   18.30
  -2 -12  -8  505.56   17.09
   2  12  -8  536.12   18.49
  -2 -12  -8  498.30   19.01
   2 -12  -8  530.59   19.03
   2 -12  -8  525.80   17.61
   2 -12  -8  536.30   19.53
  -2 -12  -6 2087.50   55.43
  -2 -12  -6 2124.32   53.41
   2  12  -6 2005.61   54.84
  -2 -12  -6 2100.27   51.78
  -2 -12  -6 2020.26   55.19
   2 -12  -6 2079.70   55.59
   2 -12  -4  724.29   19.66
  -2 -12  -4  672.90   20.24
  -2 -12  -4  698.87   19.06
   2 -12  -2 6083.44  147.47
  -2 -12  -2 6069.20  146.57
   2  12  -2 6029.81  147.93
  -2  12  -2 6085.15  149.39
  -2  12   0  713.26   19.14
   2  12   0  722.11   18.03
  -2 -12   0  715.06   19.37
   2  12   2 6111.72  147.49
   2 -12   2 6054.57  150.92
  -2  12   4  595.30   16.78
  -2 -12   4  610.06   16.96
   2 -12   4  577.67   18.48
  -2  12   4  594.95   17.28
   2 -12   4  566.82   17.63
   2 -12   6 2107.17   56.28
   2 -12   6 2146.04   56.38
   2 -12   6 2100.68   55.55
  -2 -12   6 2106.83   53.04
  -2 -12   8  388.67   15.61
   2 -12   8  382.43   15.54
   2 -12   8  375.83   15.63
  -2  12   8  391.22   14.76
   2 -12  10  469.52   20.00
  -2 -12  10  459.30   19.34
   2 -12  10  482.11   19.58
   2 -12  12  172.85   13.38
   2 -12  12  162.41   12.51
  -2 -12  12  167.90   12.71
  -2 -12  14   78.13   11.65
   2 -12  14  101.14   11.83
  -2  13 -15    5.03    7.76
  -2 -13 -15   -4.80    6.91
   2 -13 -15    5.63    7.22
   2  13 -15   -6.03    7.84
   2 -13 -13    9.05    5.96
  -2 -13 -13    3.74    5.97
   2 -13 -13    6.37    7.66
   2  13 -13    2.76    6.36
  -2  13 -13   13.89    6.81
   2  13 -13   -2.44    6.49
  -2  13 -13   -1.07    6.37
   2  13 -11    4.13    5.14
  -2 -13 -11   -2.57    6.47
   2 -13 -11    5.93    6.29
  -2 -13 -11    3.52    4.82
  -2  13 -11    4.43    5.16
   2  13 -11    8.35    5.08
  -2 -13 -11    0.46    5.41
   2 -13 -11    2.35    4.60
  -2 -13  -9   18.18    5.58
  -2 -13  -9   24.59    5.16
   2  13  -9    8.78    4.47
   2 -13  -9   14.38    4.33
  -2 -13  -9   13.63    3.95
  -2  13  -9   15.24    4.73
   2 -13  -9   16.79    5.20
   2 -13  -7   14.49    4.42
   2 -13  -7    9.70    3.12
   2  13  -7    9.47    3.42
  -2 -13  -7    7.58    4.15
   2  13  -5   29.65    3.72
  -2 -13  -5   28.44    2.75
   2 -13  -5   35.80    3.40
   2 -13  -3   33.77    2.67
  -2 -13  -3   28.24    3.14
   2  13  -3   35.35    3.42
  -2 -13  -3   30.66    2.19
  -2  13  -1  140.73    7.50
   2 -13  -1  135.60    5.18
  -2 -13  -1  141.54    4.35
  -2 -13   1  124.52    5.28
   2  13   1  135.12    5.07
   2  13   1  135.02    4.17
   2  13   3   27.27    1.55
   2 -13   3   29.85    3.45
   2 -13   3   32.02    3.93
  -2  13   3   25.67    2.67
  -2 -13   5   27.06    2.55
   2 -13   5   30.73    4.13
  -2  13   5   30.26    3.38
  -2 -13   5   24.85    3.24
  -2  13   7    5.60    3.08
   2 -13   7    0.31    3.32
  -2 -13   7    8.94    2.63
   2 -13   7   13.82    4.11
  -2 -13   7    4.93    3.41
   2 -13   7    8.09    4.09
  -2 -13   7    4.18    3.95
   2 -13   9   18.12    5.36
   2 -13   9   17.10    5.45
  -2  13   9   12.87    4.75
  -2 -13   9   12.72    4.99
   2 -13   9   17.03    5.45
  -2 -13  11    5.98    5.91
   2 -13  11   -6.56    6.86
   2 -13  11    7.96    6.22
   2 -13  13    7.08    8.13
  -2 -13  13    0.71    7.58
   2 -13  13   -1.50    7.55
  -2  14 -14   47.50    8.55
   2 -14 -14   46.84    8.58
  -2 -14 -14   41.10    8.26
   2  14 -14   51.37    8.78
  -2  14 -14   38.17    9.01
   2 -14 -12  153.33   12.62
   2  14 -12  150.84   10.98
  -2 -14 -12  150.57   10.71
  -2 -14 -12  178.55   13.45
  -2  14 -12  169.04   11.27
   2  14 -12  131.55   10.90
   2 -14 -12  159.52   10.82
  -2 -14 -12  149.32   10.60
  -2  14 -10  293.51   14.15
   2  14 -10  279.57   13.89
   2 -14 -10  329.96   15.30
  -2 -14 -10  304.43   15.51
  -2 -14 -10  325.64   14.30
   2 -14 -10  279.71   13.19
  -2 -14 -10  291.14   13.19
   2 -14  -8  235.38   11.90
  -2 -14  -8  219.11    9.74
  -2 -14  -8  202.36   11.18
   2 -14  -8  226.71   10.07
   2  14  -8  215.64   10.70
  -2 -14  -6 1416.20   36.46
   2  14  -6 1370.33   38.13
  -2 -14  -6 1347.40   38.27
   2 -14  -6 1314.01   38.43
   2 -14  -4  226.93    7.93
  -2 -14  -4  205.85    7.15
  -2 -14  -4  201.14    8.36
  -2  14  -2 3679.64   93.43
  -2 -14  -2 3728.60   90.21
   2 -14  -2 3688.91   91.14
  -2 -14   0   79.11    4.28
   2  14   0   76.06    2.84
  -2 -14   2 3837.42   92.66
   2 -14   2 3628.82   94.84
   2  14   2 3720.33   90.98
  -2  14   4  114.84    5.12
  -2 -14   4  115.88    5.37
  -2  14   4  121.93    5.62
   2 -14   4  124.14    6.93
   2 -14   6 1392.48   39.22
   2 -14   6 1440.19   39.91
  -2 -14   6 1396.01   36.13
   2 -14   6 1369.49   38.51
  -2  14   8  145.47    8.12
   2 -14   8  132.24    8.87
   2 -14   8  146.51    9.34
  -2 -14   8  135.92    8.69
   2 -14  10  359.87   16.60
  -2 -14  10  320.11   15.78
   2 -14  10  325.08   16.44
  -2 -14  12   97.44   10.58
   2 -14  12  109.78   11.04
   2 -14  12  114.34   11.52
  -2 -14  14   34.14   10.17
   2 -14  14   73.14   10.78
   2  15 -15    6.08    7.32
  -2  15 -15   -2.92    7.85
   2 -15 -15   17.43    7.63
  -2 -15 -15    1.78    7.08
   2  15 -13    3.99    6.55
   2 -15 -13   -0.71    8.04
   2 -15 -13    6.24    6.08
  -2 -15 -13    1.60    6.06
   2  15 -13    7.41    6.30
  -2  15 -13    3.92    6.61
   2  15 -11   10.70    5.93
  -2  15 -11   13.94    5.86
  -2 -15 -11    3.92    6.97
  -2 -15 -11    0.47    5.78
   2 -15 -11    1.79    6.00
   2  15 -11    2.62    5.27
  -2 -15 -11    3.07    4.76
   2 -15 -11    5.66    5.00
  -2 -15  -9   30.18    5.70
   2 -15  -9   20.50    4.45
  -2 -15  -9   29.21    6.30
   2 -15  -9   27.63    5.91
   2  15  -9   32.65    5.74
   2 -15  -9   30.63    6.27
  -2  15  -9   33.87    6.00
  -2 -15  -9   25.45    4.56
   2 -15  -7   20.65    3.63
   2 -15  -7   26.22    4.85
  -2 -15  -7   21.59    4.57
   2  15  -7   25.88    4.48
  -2 -15  -7   15.91    4.59
  -2 -15  -5   84.68    4.50
   2  15  -5   89.92    5.86
   2 -15  -5   83.71    4.96
   2 -15  -5   81.90    5.69
  -2 -15  -3   68.44    3.32
   2 -15  -3   72.89    4.00
  -2  15  -1   58.03    5.55
   2 -15  -1   57.85    3.40
   2  15   1   67.26    3.77
  -2 -15   1   68.82    4.19
   2  15   1   71.07    2.80
   2  15   3   77.02    2.73
   2  15   3   79.00    3.75
   2 -15   3   79.80    5.85
  -2  15   3   90.80    4.46
  -2  15   5   84.69    5.26
   2 -15   7   17.45    4.47
  -2  15   7   19.44    3.65
  -2 -15   7   27.81    4.59
  -2 -15   7   25.85    4.14
   2 -15   7   27.24    4.79
  -2 -15   7   20.34    3.11
   2 -15   7   20.86    4.27
   2 -15   9   32.70    6.06
  -2 -15   9   31.78    6.14
   2 -15   9   36.25    6.58
   2 -15   9   29.19    6.08
  -2  15   9   35.03    5.42
   2 -15  11    0.64    6.20
  -2 -15  11    7.22    5.90
   2 -15  11    6.00    6.36
  -2 -15  13   -0.79    8.66
   2 -15  13    0.78    7.78
   2 -15  13    3.17    8.07
  -2 -15  13    4.27    7.77
   2 -16 -14   23.29    7.62
  -2 -16 -14   32.24    7.58
   2  16 -14   28.32    8.44
  -2  16 -14   25.95    8.76
   2 -16 -12   67.26    9.66
  -2 -16 -12   66.93    9.90
  -2 -16 -12   65.65    8.13
   2  16 -12   74.12    8.50
   2 -16 -12   62.19    7.82
  -2 -16 -12   42.30    7.19
  -2  16 -12   66.04    8.47
   2  16 -12   68.89    8.30
  -2 -16 -10  167.88   10.20
  -2 -16 -10  153.03   11.28
   2 -16 -10  136.18   10.22
   2 -16 -10  139.61    8.99
  -2 -16 -10  129.83    8.74
   2  16 -10  139.99    9.78
  -2  16 -10  142.50   10.11
   2  16  -8   80.45    6.85
   2 -16  -8   99.94    6.71
  -2 -16  -8   88.18    6.11
  -2 -16  -8   78.96    7.34
   2 -16  -8   86.77    7.59
   2  16  -6  426.69   15.46
  -2 -16  -6  431.75   13.81
   2 -16  -6  437.66   15.99
  -2 -16  -6  437.59   15.74
  -2 -16  -4  159.06    7.29
  -2 -16  -4  157.74    5.94
   2 -16  -4  156.85    6.49
  -2 -16  -2 1042.75   26.27
   2 -16  -2 1018.23   27.18
  -2  16  -2 1033.30   29.72
  -2 -16   0  115.51    5.69
   2  16   0  108.34    3.84
   2  16   0  115.20    4.91
   2  16   2 1038.47   26.61
  -2 -16   2 1058.27   28.51
  -2  16   4   90.72    4.55
  -2  16   4   92.80    4.97
   2  16   4   86.64    3.46
  -2 -16   6  521.23   17.22
  -2  16   6  535.45   17.70
  -2 -16   6  552.17   15.93
   2 -16   6  572.72   18.28
  -2  16   6  529.71   16.82
   2 -16   6  564.54   19.54
   2 -16   6  548.50   18.64
   2 -16   8   27.29    4.97
  -2  16   8   41.42    4.91
   2 -16   8   25.29    5.66
   2 -16   8   24.90    5.19
  -2 -16   8   32.36    5.26
   2 -16  10  199.97   12.90
  -2 -16  10  214.35   12.77
   2 -16  10  220.51   13.43
   2 -16  12   22.89    8.27
  -2 -16  12   22.53    7.47
   2 -16  12   24.37    8.43
   2 -16  14   50.29   11.12
  -2 -17 -15    9.38    6.84
  -2  17 -13   11.74    7.06
   2  17 -13    5.02    6.54
   2 -17 -13    7.31    6.36
  -2 -17 -13    7.41    6.15
   2  17 -13    4.69    6.59
  -2 -17 -13   11.73    8.76
   2 -17 -13   -2.17    7.70
  -2 -17 -11    9.29    7.31
  -2 -17 -11   -2.91    5.90
   2 -17 -11    5.46    6.07
  -2 -17 -11    3.07    4.92
   2 -17 -11    3.32    4.74
  -2  17 -11    7.63    6.09
   2  17 -11   -2.12    5.66
   2  17 -11    2.66    5.46
  -2  17  -9   15.85    5.60
  -2 -17  -9   11.55    3.92
   2 -17  -9    8.34    4.12
   2 -17  -9   19.27    5.67
  -2 -17  -9   24.13    6.04
   2 -17  -9   14.17    5.29
   2  17  -9   25.77    5.61
  -2 -17  -7   -5.13    4.00
  -2 -17  -7    3.62    4.05
   2  17  -7    5.98    3.52
   2 -17  -7    0.86    2.88
   2 -17  -7   -0.41    3.66
   2  17  -5   60.36    5.15
  -2 -17  -5   61.57    3.91
   2 -17  -3   37.51    2.98
  -2 -17  -3   35.76    2.47
   2 -17  -1  117.31    5.08
  -2  17  -1  115.53    7.40
   2  17   1  104.61    4.96
  -2 -17   1   96.70    5.20
   2  17   1  102.08    3.75
  -2  17   3   40.16    3.20
   2 -17   3   35.26    4.64
  -2 -17   3   42.73    3.93
   2  17   3   35.49    1.75
   2 -17   5   56.24    4.85
   2 -17   5   55.12    5.79
  -2  17   5   50.57    4.17
   2 -17   7   -0.34    3.63
  -2 -17   7   -1.10    2.69
  -2 -17   7    0.90    3.34
   2 -17   7    0.81    3.84
   2 -17   7    4.14    4.27
  -2  17   7    4.70    3.24
  -2  17   9   20.08    5.02
  -2 -17   9   13.85    5.22
   2 -17   9   15.74    5.41
   2 -17   9    6.71    4.92
   2 -17  11    4.73    6.19
   2 -17  11   -4.12    6.50
  -2 -17  11    3.02    6.23
   2 -17  13    4.09    7.94
  -2 -17  13   -0.81    7.53
  -2 -17  13   11.42    7.87
   2 -17  13   -4.82    8.52
  -2 -18 -14   38.39    7.84
   2 -18 -14   28.04    7.62
   2  18 -14   24.64    7.85
  -2  18 -14   23.47    8.64
  -2 -18 -12   17.52    8.00
   2 -18 -12   24.26    7.76
  -2 -18 -12    8.58    6.88
   2  18 -12   15.97    6.67
  -2 -18 -12   15.54    6.02
   2 -18 -12   19.23    5.84
  -2  18 -12   27.93    7.43
   2  18 -12   23.06    6.58
  -2  18 -10   98.72    9.25
   2  18 -10   92.88    8.62
  -2 -18 -10   96.94    9.56
   2 -18 -10   91.25    9.08
  -2 -18 -10  103.76    8.70
  -2 -18 -10   91.08    7.49
   2 -18 -10   94.65    7.64
  -2 -18  -8   94.24    6.29
   2 -18  -8   98.09    6.51
   2  18  -8   85.99    7.32
  -2 -18  -8   99.30    8.35
   2 -18  -8   91.59    7.98
  -2 -18  -8   96.25    8.12
  -2 -18  -6  404.34   15.06
  -2 -18  -6  399.35   12.95
   2  18  -6  398.51   14.94
   2 -18  -6  393.28   15.06
   2 -18  -4  259.86    9.11
  -2 -18  -4  249.49    8.32
  -2 -18  -2  517.84   13.74
   2 -18  -2  501.33   14.65
   2  18   0  585.11   16.96
   2  18   0  592.64   15.60
  -2 -18   2  617.47   18.24
   2  18   2  594.97   16.11
  -2  18   2  600.61   17.14
   2  18   2  600.98   17.84
   2  18   4  212.93    6.47
  -2  18   4  218.67    8.42
  -2  18   4  208.09    7.65
   2 -18   6  492.67   17.69
  -2 -18   6  473.67   16.18
  -2 -18   6  487.93   15.04
   2 -18   6  506.37   18.70
   2 -18   6  529.78   17.37
  -2  18   6  510.66   15.89
  -2  18   6  506.17   16.83
   2 -18   8   36.75    5.41
  -2  18   8   50.23    5.29
  -2 -18   8   38.39    5.16
   2 -18   8   27.86    5.61
  -2 -18   8   35.61    5.43
   2 -18   8   46.93    6.58
  -2 -18  10  155.01   10.99
   2 -18  10  148.20   11.29
   2 -18  10  182.41   11.95
   2 -18  10  153.22   11.76
  -2 -18  12    3.98    7.06
   2 -18  12   -2.25    7.70
  -2 -18  12    0.76    7.14
   2 -18  12    4.64    7.32
   2 -18  14   50.73   11.09
  -2  19 -13    0.61    6.95
   2  19 -13    6.39    6.70
   2 -19 -13    5.07    5.90
  -2 -19 -13   11.63    6.67
   2  19 -13   -9.05    7.45
   2 -19 -13    0.73    8.32
  -2 -19 -13   -7.88    8.36
  -2 -19 -11    0.50    5.88
   2 -19 -11   10.44    5.11
  -2 -19 -11   14.47    5.30
  -2 -19 -11    6.71    6.98
   2 -19 -11    1.24    6.11
   2  19 -11    3.85    5.52
  -2  19 -11    4.03    6.13
  -2  19  -9   -2.11    5.25
  -2 -19  -9    6.46    5.54
   2 -19  -9   -3.81    5.38
   2 -19  -9    5.33    3.87
  -2 -19  -9    4.43    3.93
   2  19  -9    7.10    4.70
   2 -19  -7   23.06    4.85
   2 -19  -7   16.43    3.63
   2  19  -7   16.19    4.13
  -2 -19  -7   23.23    4.95
  -2 -19  -5   11.66    2.49
  -2 -19  -5    7.53    3.33
   2  19  -5    9.52    3.47
  -2 -19  -3   60.82    3.25
   2 -19  -3   60.24    3.91
  -2  19  -1   81.17    4.30
   2 -19  -1   69.63    3.97
  -2  19  -1   75.71    6.35
  -2 -19   1   65.95    4.78
  -2  19   1   72.68    3.95
   2  19   1   63.49    4.22
   2  19   1   67.58    3.06
  -2  19   3   64.46    4.12
   2  19   3   64.10    2.52
  -2  19   5   14.47    3.02
   2 -19   5    8.93    4.12
  -2 -19   5   10.93    3.59
   2 -19   5    8.23    3.39
   2  19   5    7.38    1.86
   2 -19   7   26.55    4.87
  -2  19   7   19.34    3.93
   2 -19   7   21.27    4.94
   2 -19   7   22.96    5.50
  -2 -19   7   15.38    4.02
  -2  19   9    5.06    4.39
   2 -19   9    5.21    4.97
   2 -19   9    2.42    5.16
  -2 -19   9    2.90    5.03
   2 -19  11    8.91    7.03
  -2 -19  11    7.30    6.18
   2 -19  11   14.55    7.28
  -2 -19  11    3.52    6.22
  -2 -19  13    9.28    8.26
   2 -19  13   -4.05    8.43
  -2 -19  13    5.75    7.90
   2 -19  13   -0.85    8.26
   2 -20 -14   24.98    7.68
  -2 -20 -14   24.40    7.56
  -2  20 -14   30.65    8.72
   2  20 -14   17.58    8.01
   2  20 -12   34.28    7.65
  -2  20 -12   63.29    8.80
  -2 -20 -12   45.26    9.49
   2 -20 -12   42.72    8.60
  -2 -20 -12   45.71    7.15
   2 -20 -12   48.60    7.44
  -2 -20 -12   31.94    7.85
   2  20 -12   46.28    7.92
   2 -20 -10  128.54   10.36
  -2 -20 -10  107.75    9.15
   2  20 -10  111.17    9.26
  -2  20 -10  129.38   10.18
  -2 -20 -10  114.22    8.22
   2 -20 -10  119.46   10.29
  -2 -20 -10   86.27    9.38
   2 -20 -10  117.44    8.64
   2 -20  -8   76.66    6.04
   2  20  -8   66.05    6.83
   2 -20  -8   59.58    6.89
  -2 -20  -8   58.60    7.00
  -2 -20  -8   69.12    5.57
  -2 -20  -8   65.96    7.23
  -2 -20  -6  395.56   14.89
   2  20  -6  386.39   14.92
   2 -20  -6  372.18   13.25
   2 -20  -6  374.60   14.79
   2 -20  -4  107.00    5.37
  -2 -20  -4  106.46    4.73
   2 -20  -2  873.07   24.05
  -2 -20  -2  892.70   23.07
   2  20   0  276.96    8.22
  -2  20   0  266.35    9.27
   2  20   0  279.31    9.66
  -2 -20   2  873.83   25.98
   2  20   2  943.64   25.78
   2  20   2  919.19   23.76
  -2  20   2  904.10   24.85
   2  20   4   42.97    2.34
   2 -20   4   44.58    5.48
  -2  20   4   43.33    3.78
   2  20   4   43.64    3.41
   2 -20   6  419.07   17.04
  -2  20   6  416.67   14.81
  -2  20   6  441.29   13.93
  -2 -20   6  375.14   14.13
   2 -20   6  413.45   15.20
  -2 -20   6  426.42   16.23
   2 -20   8   26.15    5.15
  -2  20   8   23.29    4.49
  -2 -20   8   14.94    4.53
   2 -20   8   23.62    5.78
   2 -20   8   14.77    5.75
  -2 -20  10  154.29   11.55
   2 -20  10  147.66   11.98
   2 -20  10  160.11   11.42
   2 -20  10  148.52   11.69
  -2 -20  10  136.72   10.56
   2 -20  12   23.52    7.83
  -2 -20  12   34.08    8.31
   2 -20  12   28.41    8.76
  -2 -20  12   26.09    8.44
  -2 -21 -13   -0.80    8.65
   2 -21 -13    9.57    8.01
   2  21 -13    9.33    7.13
   2 -21 -13    1.13    6.02
  -2  21 -13    4.48    6.89
   2  21 -13    1.95    6.46
  -2 -21 -13   11.47    6.27
  -2 -21 -11    8.62    6.22
   2 -21 -11   17.63    7.15
   2 -21 -11    4.79    5.13
  -2 -21 -11   23.36    5.77
  -2  21 -11   14.65    7.09
  -2 -21 -11   19.12    7.30
   2  21 -11   17.67    6.33
   2  21  -9    5.44    5.15
   2 -21  -9    2.78    5.61
  -2 -21  -9    7.87    3.79
   2 -21  -9   10.05    4.45
  -2 -21  -9    0.55    5.86
   2  21  -7   34.48    5.30
  -2 -21  -7   51.30    6.24
  -2 -21  -7   51.05    4.63
   2 -21  -7   46.54    4.86
   2 -21  -7   46.69    5.93
   2  21  -5   27.79    4.53
  -2 -21  -5   27.77    4.27
  -2 -21  -5   23.13    2.84
  -2 -21  -3   85.07    3.91
   2 -21  -3   71.60    4.35
  -2  21  -3   82.68    6.24
  -2  21  -1  119.78    5.72
   2  21   1  113.85    4.40
  -2  21   1  111.49    5.38
  -2 -21   1  125.25    6.84
   2  21   1  112.34    5.73
  -2  21   3   82.97    4.73
   2  21   3   80.16    2.96
  -2  21   5   31.69    3.64
   2 -21   5   30.89    5.17
  -2 -21   5   30.56    4.60
   2  21   5   28.23    2.42
   2 -21   5   30.46    4.35
   2 -21   7   45.30    5.75
  -2 -21   7   47.73    5.22
  -2 -21   7   54.80    6.40
  -2  21   7   45.63    4.62
   2 -21   7   47.28    5.79
   2 -21   7   49.04    6.81
  -2  21   9    2.70    4.31
  -2 -21   9    7.86    5.36
   2 -21   9    5.85    5.26
  -2 -21   9    6.53    5.38
   2 -21   9    5.78    5.97
   2 -21   9    5.89    5.00
   2 -21  11    9.08    7.13
   2 -21  11   13.04    7.23
  -2 -21  11   13.28    7.24
  -2 -21  11   14.10    6.62
  -2 -21  13   -5.23    9.11
   2 -21  13   13.39    9.15
  -2 -21  13   -1.44    8.14
   2 -21  13    2.46    8.24
  -2 -22 -14   37.99    8.24
   2 -22 -14   42.77    8.41
   2  22 -14   37.75    9.14
  -2 -22 -12   90.58   11.64
   2 -22 -12  112.37   11.11
  -2 -22 -12   91.68    9.68
  -2  22 -12  110.87   11.01
   2  22 -12   93.67   10.01
   2  22 -12  113.66   10.51
   2 -22 -12  120.78    9.78
  -2 -22 -12  109.68    9.23
  -2 -22 -10  259.74   12.27
  -2 -22 -10  261.18   15.21
   2 -22 -10  240.52   14.16
  -2  22 -10  276.99   15.14
   2  22 -10  275.90   14.29
   2 -22 -10  264.74   12.88
   2 -22 -10  267.99   14.98
  -2 -22  -8  256.09   10.67
  -2 -22  -8  234.98   12.59
   2 -22  -8  231.57   12.65
   2 -22  -8  246.45   11.12
  -2 -22  -8  256.03   13.12
   2  22  -8  259.80   12.71
  -2 -22  -6  935.38   28.65
   2  22  -6  950.64   28.94
   2 -22  -6  945.64   26.97
   2 -22  -6  877.80   28.47
  -2 -22  -4  277.53    9.17
   2 -22  -2 2156.52   56.40
  -2 -22  -2 2267.25   55.43
   2  22   0  195.21    6.59
  -2  22   0  211.05    7.79
   2  22   0  198.34    8.10
  -2 -22   2 2088.98   55.73
   2  22   2 2205.91   55.09
  -2  22   2 2064.26   53.97
   2 -22   4  172.57   10.44
  -2  22   4  187.35    8.01
   2  22   4  184.36    7.35
   2  22   4  188.97    5.87
  -2 -22   4  199.39    9.43
   2 -22   6  955.73   28.95
  -2 -22   6  914.51   27.83
   2 -22   6  983.34   31.89
  -2 -22   6  991.88   30.47
  -2  22   6  942.21   28.41
  -2  22   6 1006.08   27.30
   2 -22   8  169.96   11.64
   2 -22   8  159.75    9.62
  -2 -22   8  167.68    8.00
   2 -22   8  181.40   10.75
  -2 -22   8  160.84    9.19
  -2 -22   8  162.77   11.04
  -2  22   8  169.87    8.87
   2 -22  10  278.05   15.34
  -2  22  10  313.71   14.20
  -2 -22  10  281.04   15.01
   2 -22  10  303.50   16.96
  -2 -22  10  311.55   16.77
   2 -22  12   72.38   11.19
  -2 -22  12   65.80    9.77
   2 -22  12   99.22   11.61
  -2 -22  12   94.74   11.77
  -2 -23 -13   -7.28    9.15
   2 -23 -13   -4.44    8.18
  -2  23 -13    4.04    7.08
  -2 -23 -13    2.60    5.77
   2 -23 -13    1.13    6.31
   2  23 -13    4.64    6.77
   2  23 -13    1.94    7.14
  -2 -23 -11   -2.07    6.11
  -2 -23 -11    2.62    4.91
   2 -23 -11    5.81    5.15
  -2 -23 -11   -1.39    7.41
   2 -23 -11    3.84    6.67
   2  23 -11   -0.59    6.05
  -2  23 -11    6.46    6.69
  -2 -23  -9    3.75    3.91
  -2 -23  -9   -3.98    5.80
   2 -23  -9    2.36    4.09
   2 -23  -9   -2.85    5.90
  -2 -23  -9    0.57    5.65
   2  23  -9    6.72    5.21
   2  23  -7   33.65    5.65
   2 -23  -7   28.23    4.34
  -2 -23  -7   40.41    4.23
   2 -23  -7   29.17    5.43
  -2 -23  -7   45.02    5.99
   2  23  -5   23.75    4.38
  -2 -23  -5   21.14    4.27
  -2 -23  -5   29.76    3.13
   2 -23  -3   74.23    4.68
  -2 -23  -3   80.36    4.01
  -2  23  -3   86.82    6.67
  -2  23  -1   53.80    3.98
  -2  23   1   51.31    3.76
   2  23   1   47.54    4.10
  -2 -23   1   60.11    5.19
  -2  23   3   69.18    4.55
  -2 -23   5   25.99    4.79
  -2  23   5   25.41    3.71
  -2  23   5   23.61    3.43
   2 -23   5   23.54    5.56
   2  23   5   29.06    2.40
   2 -23   5   24.94    4.26
  -2 -23   7   25.71    4.00
   2 -23   7   37.55    5.77
  -2 -23   7   26.67    4.57
  -2  23   7   33.95    4.22
  -2  23   7   35.75    4.83
   2 -23   7   26.47    5.03
  -2 -23   7   29.57    5.55
   2 -23   7   23.55    5.98
  -2  23   9   -3.46    4.48
  -2 -23   9    9.07    4.98
   2 -23   9   -3.43    6.03
   2 -23   9   -0.55    5.16
  -2 -23   9    2.48    4.67
  -2 -23   9    5.65    5.43
   2 -23   9    2.63    4.82
   2 -23  11    1.31    6.65
  -2 -23  11   10.75    7.75
   2 -23  11   -0.71    6.68
   2 -23  11    1.62    7.72
  -2 -23  11   14.86    6.96
   2 -23  13   -0.94    9.42
  -2 -23  13    2.72    9.06
  -2 -23  13    2.16    7.87
   2 -23  13    0.83    8.37
   2 -24 -14   54.80    8.75
  -2 -24 -14   57.84    8.83
   2  24 -14   63.61    9.62
   2 -24 -12  146.69   11.03
  -2 -24 -12  151.13   10.51
   2  24 -12  165.20   12.40
  -2 -24 -12  140.61   11.48
  -2 -24 -12  168.93   14.23
   2 -24 -12  154.96   12.95
  -2  24 -12  161.89   12.87
  -2  24 -10  286.17   16.42
   2 -24 -10  321.36   16.63
   2 -24 -10  321.84   14.42
  -2 -24 -10  328.67   13.66
   2  24 -10  296.35   15.63
   2 -24 -10  319.53   16.16
  -2 -24 -10  327.65   17.02
  -2 -24  -8  330.95   15.23
   2 -24  -8  307.01   15.17
   2  24  -8  320.63   14.83
  -2 -24  -8  309.53   12.34
   2 -24  -8  334.75   13.34
   2 -24  -6 1251.94   34.19
   2 -24  -6 1148.61   35.75
   2  24  -6 1231.20   36.32
  -2 -24  -6 1215.89   35.89
  -2 -24  -4  424.02   12.90
   2 -24  -2 2921.48   72.47
  -2 -24  -2 2847.78   71.12
  -2  24  -2 2824.27   76.07
  -2  24   0  481.85   14.74
   2  24   0  464.03   15.17
  -2  24   2 2665.85   68.24
   2  24   2 2736.89   69.26
   2 -24   4  343.31   15.44
   2  24   4  340.86   11.14
   2  24   4  320.33    9.32
  -2  24   4  335.51   11.89
  -2 -24   4  328.34   13.67
  -2  24   6 1255.89   33.76
   2 -24   6 1323.26   39.58
   2 -24   6 1199.87   35.63
  -2 -24   6 1261.39   37.42
  -2 -24   6 1180.95   34.49
  -2  24   6 1211.18   35.04
  -2 -24   8  257.70   13.98
  -2 -24   8  243.90   11.74
   2 -24   8  240.26   13.27
   2 -24   8  261.08   12.50
  -2 -24   8  258.03   10.56
   2 -24   8  258.97   14.73
  -2  24   8  279.12   11.52
   2 -24  10  317.70   16.37
  -2  24  10  324.91   14.65
  -2 -24  10  340.36   17.70
  -2 -24  10  287.81   15.46
   2 -24  10  310.18   18.10
  -2 -24  12  103.72   13.22
   2 -24  12  110.06   12.93
  -2 -24  12  123.94   11.71
   2 -24  12  120.02   12.09
  -2  25 -13   -4.22    8.36
  -2 -25 -13   10.35    6.11
   2 -25 -13    1.14    6.36
   2  25 -13    0.68    6.92
   2 -25 -13    4.48    8.69
  -2 -25 -13    4.11    9.20
   2  25 -11    5.56    5.87
  -2 -25 -11    0.71    7.17
   2 -25 -11   -0.65    6.66
   2 -25 -11    0.49    4.97
  -2  25 -11    0.69    7.13
  -2 -25 -11    1.75    5.05
  -2 -25 -11   -1.05    6.46
  -2 -25  -9   25.19    6.88
   2  25  -9   -1.63    5.52
   2 -25  -9   16.40    6.26
   2 -25  -9    8.86    4.37
  -2 -25  -9    7.89    4.18
  -2 -25  -9   18.54    6.17
   2  25  -7    2.78    4.70
   2 -25  -7    3.31    4.09
  -2 -25  -7    1.84    4.82
  -2 -25  -7   -2.29    3.13
   2 -25  -7    5.79    3.32
  -2 -25  -5   31.24    4.69
  -2 -25  -5   34.35    3.48
   2 -25  -5   29.87    3.78
  -2  25  -3   25.07    4.82
  -2 -25  -3   25.90    2.75
  -2  25  -1   87.15    5.21
  -2  25  -1   92.17    7.62
   2  25   1   81.29    5.51
  -2  25   1   86.84    4.93
  -2 -25   1   81.20    6.41
  -2  25   3   23.03    3.15
   2  25   3   20.28    4.03
  -2 -25   3   29.44    4.63
   2  25   3   25.97    2.77
  -2  25   5   36.83    3.70
   2 -25   5   26.39    5.76
  -2  25   5   38.78    4.17
   2  25   5   30.93    3.74
   2  25   5   37.67    2.67
   2 -25   5   41.62    5.18
  -2 -25   5   30.97    5.24
  -2 -25   7    1.03    3.83
   2 -25   7   -0.93    4.54
  -2  25   7    3.69    3.31
   2 -25   7    0.64    5.54
  -2 -25   7    6.42    4.94
  -2  25   7    5.34    4.09
   2 -25   7    1.60    4.36
  -2 -25   7    2.59    3.48
   2 -25   9    4.43    6.76
  -2  25   9   10.38    5.01
  -2 -25   9    6.74    4.84
   2 -25   9   13.44    5.72
  -2 -25   9    9.92    6.38
   2 -25   9   11.40    5.49
  -2 -25   9   17.01    5.63
  -2 -25  11    1.60    7.07
   2 -25  11    2.58    7.48
  -2 -25  11   -0.63    6.60
   2 -25  11   -0.67    6.98
   2 -25  11   13.84    7.61
  -2 -25  13    2.83    9.75
   2 -25  13   25.60   10.10
  -2 -25  13    7.98    7.95
  -2 -26 -14   41.73    8.26
   2 -26 -14   37.54    8.51
   2  26 -14   46.19    9.43
  -2 -26 -12   82.66    9.91
  -2 -26 -12   97.52    9.05
   2 -26 -12   93.33    9.46
  -2 -26 -12  107.27   11.90
   2 -26 -12   95.39   11.29
  -2  26 -12   85.37   10.83
   2  26 -12  115.04   11.04
   2 -26 -10  188.38   11.18
  -2 -26 -10  192.73   10.32
   2  26 -10  186.65   12.48
   2 -26 -10  186.67   13.29
  -2 -26 -10  218.49   14.15
  -2  26 -10  216.61   14.26
   2 -26  -8  122.50    9.73
  -2 -26  -8  145.60   10.23
   2  26  -8  144.44   10.16
  -2 -26  -8  128.47    7.48
   2 -26  -6  632.47   20.07
  -2 -26  -6  637.31   21.78
   2  26  -6  611.86   21.96
  -2 -26  -4  140.55    6.02
   2 -26  -2 1681.66   43.55
  -2  26  -2 1605.52   47.36
  -2  26   0   62.35    6.99
  -2  26   0   64.42    4.31
   2  26   0   49.69    4.58
   2  26   2 1571.68   39.77
   2  26   2 1583.03   41.87
  -2  26   2 1484.57   40.87
   2 -26   4  100.92    8.86
  -2 -26   4  111.85    7.71
  -2  26   4  107.56    6.06
   2  26   4   97.88    5.27
   2  26   4   95.91    3.82
  -2 -26   6  582.18   20.05
   2  26   6  652.82   17.62
   2 -26   6  626.56   24.76
  -2  26   6  639.89   20.72
  -2 -26   6  624.84   23.04
   2 -26   6  622.15   21.43
  -2  26   6  644.15   19.39
   2 -26   8  105.45   10.39
  -2 -26   8   77.87    6.96
   2 -26   8   98.59    8.54
  -2 -26   8  112.02    9.58
   2 -26   8   84.76    7.95
  -2 -26   8   91.45    6.44
  -2  26   8   99.60    6.91
  -2 -26  10  222.61   15.20
   2 -26  10  230.32   14.04
  -2 -26  10  197.26   12.93
   2 -26  10  215.34   15.64
   2 -26  10  235.30   12.70
  -2  26  10  232.82   12.14
   2 -26  12   70.26   10.35
  -2 -26  12   76.97   11.76
   2 -26  12   80.58   12.05
  -2 -26  12   58.90    9.56
   2 -27 -13    5.15    6.42
  -2 -27 -13   19.09    6.56
   2  27 -13    8.99    7.86
   2 -27 -11    2.49    5.52
  -2 -27 -11    7.00    5.18
   2 -27 -11    2.65    7.25
  -2 -27 -11   -0.73    7.61
   2  27 -11    5.14    6.24
   2 -27 -11   -3.59    7.39
  -2  27 -11   -0.73    7.37
   2 -27  -9   21.02    5.15
  -2 -27  -9   23.48    4.64
  -2 -27  -9   30.36    6.87
   2 -27  -9    9.01    6.51
  -2 -27  -9   26.81    6.68
   2  27  -9   28.87    6.79
   2 -27  -7    0.98    4.78
  -2 -27  -7    6.72    4.90
   2  27  -7    1.96    4.23
  -2 -27  -7    3.92    3.22
   2 -27  -7    1.00    3.51
  -2 -27  -5   66.08    6.23
   2 -27  -5   70.18    5.31
  -2 -27  -3   61.45    3.83
  -2  27  -3   61.88    6.23
  -2  27  -1   56.78    6.51
  -2  27  -1   54.18    4.33
   2  27  -1   51.75    3.49
   2  27   1   43.44    4.43
  -2  27   1   45.12    3.94
   2  27   3   58.95    5.48
  -2 -27   3   71.81    6.46
   2  27   3   59.37    3.94
  -2  27   3   67.77    4.77
   2 -27   5   71.36    8.20
  -2  27   5   70.96    5.44
   2  27   5   73.79    5.17
  -2  27   5   66.50    4.77
  -2 -27   5   60.60    6.75
   2  27   5   71.03    3.51
  -2 -27   7   -1.80    4.28
   2 -27   7   -3.87    4.82
  -2  27   7    1.72    3.43
   2 -27   7    1.39    5.60
  -2  27   7    5.92    4.09
  -2 -27   7   -0.28    3.61
   2 -27   7    5.00    4.73
  -2 -27   7   -0.57    5.09
   2 -27   9    9.94    5.61
  -2  27   9   12.31    4.70
   2 -27   9   27.79    6.13
  -2 -27   9   13.01    5.28
  -2 -27   9   24.55    7.28
   2 -27   9   18.99    7.89
  -2 -27  11    4.22    7.95
  -2 -27  11   -1.27    6.61
   2 -27  11    1.49    7.57
   2 -27  11   10.03    8.55
   2 -27  11    0.68    6.76
   2 -27  13    5.17   10.00
  -2 -28 -14   19.96    7.35
   2 -28 -14   23.98    7.85
   2  28 -14   16.68    8.66
  -2 -28 -12    7.14    8.46
   2  28 -12   32.18    8.50
   2 -28 -12   28.26    7.01
  -2 -28 -12   33.18    6.70
  -2  28 -12   21.85    9.30
   2 -28 -12   21.55    9.06
  -2 -28 -12   22.31    7.92
   2  28 -10   72.21    8.78
   2 -28 -10   56.74    7.41
  -2  28 -10   79.47   10.22
   2 -28 -10   64.78    9.26
  -2 -28 -10   87.55   10.35
  -2 -28 -10   94.53    7.45
   2 -28  -8   52.51    5.78
  -2 -28  -8   37.85    4.80
  -2 -28  -8   51.45    7.38
   2 -28  -8   37.06    6.80
   2  28  -8   42.21    6.82
  -2 -28  -6  287.05   13.48
   2 -28  -6  309.61   11.92
  -2 -28  -6  289.75   10.94
   2  28  -6  299.42   13.86
   2 -28  -4   36.54    4.04
  -2 -28  -4   35.02    3.38
  -2  28  -2  480.51   15.64
  -2  28  -2  455.99   18.49
   2  28   0   13.89    2.30
  -2  28   0   15.06    2.93
  -2  28   0    7.37    4.83
  -2 -28   2  466.25   18.52
  -2  28   2  503.36   16.01
   2  28   2  513.05   14.84
  -2  28   4    8.14    3.22
   2  28   4    7.96    2.65
   2  28   4    9.82    1.79
  -2 -28   4    5.55    4.34
   2 -28   6  345.61   17.94
  -2  28   6  347.06   13.87
   2  28   6  372.13   11.07
  -2 -28   6  358.62   16.60
   2 -28   6  372.05   15.00
  -2  28   6  350.25   12.68
   2 -28   8    5.96    5.49
   2 -28   8    5.48    5.24
  -2 -28   8    5.98    4.58
  -2 -28   8   10.45    5.77
  -2 -28   8   17.14    4.45
  -2  28   8    9.66    4.33
   2 -28   8    7.73    6.93
   2 -28  10   96.26   11.72
  -2 -28  10  111.22   11.78
  -2  28  10  132.26    9.28
   2 -28  10  109.17    9.56
   2 -28  10  119.65   10.73
  -2 -28  10   99.35    8.96
  -2 -28  10  112.03   10.21
   2 -28  12    1.60    8.29
  -2 -28  12    9.42    9.35
  -2 -28  12   -3.46    7.45
   2 -28  12   18.08    9.59
   2  29 -13    2.82    7.23
   2 -29 -13   -8.69    7.55
  -2 -29 -13   11.85    6.54
   2  29 -11   -2.00    7.17
   2 -29 -11   10.19    7.34
  -2  29 -11   -3.07    7.54
   2 -29 -11   -1.53    5.64
  -2 -29 -11    4.85    5.44
   2 -29 -11    6.09    7.12
  -2 -29 -11    2.98    7.67
   2  29  -9    9.50    5.65
   2 -29  -9   11.11    6.36
  -2 -29  -9   14.13    7.00
  -2 -29  -9    5.04    6.47
  -2 -29  -9   17.20    4.55
   2 -29  -9    7.22    4.78
   2  29  -7    1.03    5.16
   2 -29  -7    2.42    3.48
  -2 -29  -7    5.95    3.41
  -2 -29  -7    5.02    5.23
   2 -29  -7   -0.51    4.86
   2 -29  -5   50.71    4.55
  -2  29  -3   10.00    4.33
  -2 -29  -3   11.24    2.61
  -2  29  -1   22.51    3.28
   2  29  -1   17.73    2.58
  -2  29  -1   26.07    5.38
   2  29   1   28.75    2.79
  -2  29   1   25.86    6.19
  -2  29   1   19.63    3.24
  -2 -29   3    6.09    4.10
  -2  29   3    7.98    2.85
   2  29   3   10.77    2.63
  -2  29   5   44.45    4.16
   2 -29   5   46.15    7.51
  -2  29   5   48.37    5.05
   2  29   5   47.30    4.60
  -2 -29   5   52.20    6.86
   2  29   5   55.11    3.16
  -2 -29   7    2.25    4.09
  -2  29   7   -0.29    3.54
  -2  29   7    0.82    4.23
   2 -29   7    2.28    6.04
   2 -29   7    2.18    4.57
  -2 -29   7   -3.30    3.98
  -2 -29   7    1.25    5.12
   2 -29   9    6.39    5.77
   2 -29   9    7.68    7.81
  -2 -29   9   11.62    5.14
  -2 -29   9    3.72    6.88
  -2  29   9   11.90    4.77
   2 -29   9    7.18    6.40
   2 -29  11   -0.97    9.38
  -2 -29  11    7.14    8.24
   2 -29  11    4.83    7.65
  -2 -29  11    1.29    6.82
   2 -29  11    8.41    7.83
  -2 -30 -14   29.61    7.85
  -2 -30 -12   15.33    7.44
  -2 -30 -12    7.22    5.91
   2 -30 -12    9.36    6.51
   2  30 -12   29.06    8.28
  -2  30 -12   12.68    8.83
  -2 -30 -12   15.31    8.95
   2 -30 -12    5.11    8.22
   2 -30 -10   29.83    7.87
  -2  30 -10   24.69    8.83
   2 -30 -10   32.60    6.51
  -2 -30 -10   44.55    6.23
   2  30 -10   38.09    7.99
  -2 -30  -8   17.53    4.18
   2 -30  -8   20.65    4.94
   2  30  -8   23.78    6.28
   2 -30  -8   17.12    6.09
  -2 -30  -8   14.24    6.12
   2 -30  -6   90.18    6.44
  -2 -30  -6   82.28    5.56
  -2 -30  -6   84.96    7.89
   2  30  -6   79.25    7.68
  -2 -30  -4  109.24    5.65
   2 -30  -4  117.24    6.47
  -2  30  -2  164.94    7.95
  -2  30  -2  155.79   10.00
  -2  30   0  218.88   12.39
   2  30   0  219.41    7.87
  -2  30   0  212.45    9.00
  -2  30   2  149.57    7.33
   2  30   2  163.58    6.61
  -2 -30   2  146.45    9.77
  -2 -30   4   96.35    8.14
   2  30   4   91.27    3.91
  -2  30   4   94.92    6.31
   2  30   4   96.86    5.52
  -2 -30   6  152.14   10.66
  -2  30   6  137.37    8.38
   2 -30   6  147.78   12.23
  -2  30   6  142.56    7.32
   2 -30   6  150.70    9.51
   2 -30   8   12.33    6.24
  -2 -30   8    5.83    5.14
  -2  30   8    7.08    4.20
  -2 -30   8    5.04    4.19
  -2 -30   8    3.52    6.19
   2 -30   8    6.18    5.40
   2 -30   8   17.58    7.77
   2 -30  10   84.82   11.95
  -2  30  10   67.80    7.44
   2 -30  10   78.06    9.39
  -2 -30  10   58.38    7.87
   2 -30  10   74.60    8.61
  -2 -30  10   63.24    8.92
  -2 -30  10   75.86   10.93
   2 -30  12   13.86    8.96
  -2 -30  12    3.93    8.86
  -2 -30  12    2.11    7.67
   2 -30  12   20.18   10.27
   2  31 -13   11.52    7.35
  -2 -31 -13   -2.07    6.55
   2 -31 -13   -1.76    6.78
   2  31 -11    6.91    7.36
   2 -31 -11    9.70    7.16
  -2 -31 -11  -18.41    8.90
  -2  31 -11   -2.42    8.05
  -2 -31 -11    5.77    5.76
   2 -31 -11    8.83    5.78
   2 -31 -11   -4.43    7.63
   2  31  -9    1.24    5.61
  -2 -31  -9   -2.54    6.76
   2 -31  -9    2.54    6.38
   2 -31  -9    6.10    4.85
  -2 -31  -9    2.51    4.16
  -2 -31  -7   18.98    3.89
   2 -31  -7   12.16    4.31
   2  31  -7   19.96    5.96
  -2 -31  -7   22.66    6.28
   2 -31  -7   18.44    5.72
   2 -31  -5    9.31    3.51
  -2 -31  -3   51.35    3.95
   2 -31  -3   45.98    4.54
  -2  31  -3   45.76    6.23
  -2  31  -1   56.96    6.89
  -2  31  -1   53.18    4.61
   2  31  -1   48.60    3.76
  -2  31   1   52.97    7.41
  -2  31   1   53.75    4.46
   2  31   1   45.47    3.50
   2  31   3   49.74    4.06
  -2  31   3   43.96    4.48
  -2 -31   3   51.31    6.72
  -2  31   5    8.71    3.17
   2 -31   5    8.91    6.17
   2  31   5    5.71    3.06
   2  31   5    8.48    2.06
  -2  31   5    4.36    3.56
  -2 -31   5    5.71    5.50
  -2 -31   7    6.29    4.72
  -2  31   7   14.51    4.02
   2 -31   7   10.67    7.29
  -2  31   7   19.43    4.79
  -2 -31   7   13.34    6.20
   2 -31   7   15.95    5.25
   2 -31   9    9.16    6.01
   2 -31   9    3.08    6.14
  -2 -31   9    7.95    7.20
  -2  31   9   -3.46    4.91
  -2 -31   9    1.38    5.24
   2 -31   9    4.60    7.77
   2 -31  11    3.10    8.53
  -2 -31  11    8.42    8.64
  -2 -31  11   -0.66    6.73
   2 -31  11   14.77    7.57
  -2 -32 -12   17.93    7.95
   2  32 -12   24.93    8.66
  -2 -32 -12   26.75    6.50
   2 -32 -12   27.32    7.31
  -2 -32 -12   23.83   10.01
   2 -32 -12   28.95    9.06
  -2  32 -12   13.30    9.24
   2  32 -10   47.01    8.57
   2 -32 -10   62.17    7.30
  -2 -32 -10   61.20    6.90
   2 -32 -10   65.39    9.41
  -2 -32 -10   63.96    9.72
  -2 -32 -10   56.25    9.75
  -2  32 -10   52.07    9.96
  -2 -32  -8   22.23    4.60
   2 -32  -8   15.59    5.01
   2 -32  -8   33.08    6.60
  -2 -32  -8   18.41    6.66
   2  32  -8   28.97    6.78
  -2 -32  -6  185.34    8.54
   2 -32  -6  192.15    9.49
  -2 -32  -6  198.08   11.55
   2  32  -6  200.99   11.64
   2 -32  -4   27.61    3.91
  -2  32  -2  429.53   18.33
  -2  32  -2  451.83   15.51
   2  32  -2  441.31   14.15
  -2  32   0   20.00    5.68
   2  32   0   13.04    2.48
  -2  32   0   12.62    3.19
   2  32   0   15.83    3.72
  -2  32   2  399.49   14.61
   2  32   2  453.82   13.67
   2  32   4    1.92    2.73
  -2  32   4    7.87    3.29
   2  32   4   -3.59    4.44
  -2 -32   4    4.55    5.02
   2  32   4    2.50    1.80
  -2  32   6  214.03   10.68
   2 -32   6  227.93   11.84
   2 -32   6  221.68   15.46
  -2 -32   6  217.19   13.50
  -2  32   6  222.46    9.50
  -2  32   8    6.16    4.28
   2 -32   8   -1.97    5.64
  -2 -32   8    5.70    4.43
   2 -32   8    8.11    6.21
  -2 -32   8    6.09    5.02
   2 -32   8    8.97    7.84
  -2 -32   8    3.00    6.33
   2 -32  10   86.38    9.15
  -2 -32  10  106.29   12.33
   2 -32  10   87.45   12.86
  -2 -32  10   92.38    8.87
  -2 -32  10   83.15    9.54
   2 -32  10   89.24   10.20
  -2 -32  12    6.41    7.50
   2 -32  12    2.24    8.10
  -2 -32  12    9.18   10.08
   2 -32  12   -2.49    8.99
   2 -32  12   -3.35   10.96
   2  33 -13   12.46    8.21
  -2 -33 -13   -3.11    6.85
   2 -33 -13    9.35    6.88
  -2  33 -11   20.39    9.33
   2  33 -11    7.15    7.83
   2 -33 -11   13.63    6.51
  -2 -33 -11   10.34    5.94
  -2 -33 -11    3.94    8.43
   2 -33 -11    7.81    7.11
   2 -33 -11    9.77    7.89
   2  33  -9   -3.87    6.34
  -2 -33  -9    4.03    4.51
  -2 -33  -9   -1.32    6.75
   2 -33  -9    3.11    4.77
   2 -33  -9   -3.27    6.55
   2  33  -7   45.76    7.12
  -2 -33  -7   32.06    6.77
   2 -33  -7   37.35    6.33
  -2 -33  -7   51.93    5.15
   2 -33  -7   36.93    5.48
   2 -33  -5   18.47    3.98
  -2 -33  -5   11.46    3.33
  -2  33  -3   62.80    7.34
   2 -33  -3   47.88    4.71
  -2  33  -1   33.13    6.21
   2  33  -1   36.77    3.51
  -2  33  -1   43.55    4.35
   2  33   1   34.88    3.50
  -2  33   1   44.30    4.47
   2  33   1   35.27    4.67
  -2  33   1   34.97    6.70
   2  33   3   56.60    5.85
  -2  33   3   59.43    5.05
   2  33   3   53.88    4.34
  -2 -33   3   45.16    6.98
   2  33   5   14.49    3.71
  -2 -33   5    9.34    5.39
  -2  33   5   17.14    3.47
  -2  33   5   18.01    4.24
  -2 -33   7   46.62    6.35
  -2  33   7   45.09    5.24
  -2  33   7   39.43    6.18
   2 -33   7   61.66    7.04
  -2 -33   7   54.96    8.31
   2 -33   7   52.26    9.33
   2 -33   9    5.28    6.07
   2 -33   9   -0.64    6.45
  -2 -33   9   -2.52    7.10
  -2  33   9    1.93    5.01
   2 -33   9  -10.78    9.81
  -2 -33   9    5.71    5.65
  -2 -33  11    6.04    7.17
   2 -33  11    4.32    8.04
  -2 -33  11   13.65    9.64
   2 -33  11    9.83   10.33
   2 -34 -12   51.57    8.33
  -2 -34 -12   57.41    9.28
  -2 -34 -12   61.05    8.13
  -2 -34 -10  130.61    9.29
   2 -34 -10  146.43   10.21
  -2  34 -10  158.49   14.47
   2  34 -10  125.67   11.79
  -2 -34 -10  169.81   13.48
   2 -34 -10  130.66   11.80
  -2 -34 -10  156.48   13.36
  -2 -34  -8  143.03   11.55
   2 -34  -8  139.93   11.04
   2  34  -8  127.87   10.80
  -2 -34  -8  161.45    8.75
   2 -34  -8  166.41    9.55
  -2 -34  -6  505.86   20.07
   2 -34  -6  488.85   17.53
  -2 -34  -6  522.87   16.65
   2  34  -6  477.24   20.01
   2 -34  -4  180.87    8.90
  -2  34  -2  908.82   27.36
   2  34  -2  939.31   26.04
  -2  34  -2  892.16   30.92
  -2  34   0  147.97   10.75
   2  34   0  151.92    8.54
  -2  34   0  155.15    7.73
   2  34   0  161.88    6.85
   2  34   2  858.92   23.94
   2  34   2  823.44   26.01
  -2  34   2  879.06   31.00
  -2  34   2  840.22   25.24
   2  34   4  140.20    7.06
   2  34   4  132.79    5.09
   2  34   4  122.88    8.53
  -2 -34   4  126.56   10.42
  -2  34   4  139.47    7.94
   2 -34   6  508.57   23.97
  -2 -34   6  517.79   22.22
   2 -34   6  467.37   18.88
  -2  34   6  490.44   16.36
  -2  34   6  488.28   17.99
   2 -34   8  100.79   12.29
  -2 -34   8  107.68   11.48
  -2  34   8  115.89    7.80
   2 -34   8   85.08    8.64
  -2 -34   8  105.01    7.89
  -2 -34   8   89.30    8.14
   2 -34   8  103.56    9.85
  -2 -34  10  120.37   10.21
   2 -34  10  146.65   12.25
  -2 -34  10  154.69   14.31
   2 -34  10  145.30   15.23
   2 -34  10  134.99   11.35
   2 -34  12   43.34   12.37
  -2 -34  12   43.40    9.46
   2 -35 -13   14.10    7.57
  -2 -35 -13    6.65    6.44
  -2  35 -11   12.39    9.32
   2 -35 -11   13.32    6.76
   2  35 -11   11.82    7.87
  -2 -35 -11    0.81    8.54
   2 -35 -11    6.12    7.72
  -2 -35 -11    5.86    5.56
  -2 -35  -9    1.49    4.41
   2 -35  -9   -0.46    5.04
   2 -35  -9   -0.67    6.29
   2  35  -9    3.34    6.84
  -2 -35  -9   -1.37    7.07
   2 -35  -7   20.08    4.87
  -2 -35  -7   19.84    4.39
  -2 -35  -7   29.54    7.15
   2 -35  -7    8.61    6.03
   2  35  -7   11.74    6.12
  -2 -35  -5    3.75    3.16
   2 -35  -5    0.68    3.56
  -2  35  -3   43.72    6.76
  -2  35  -3   29.32    4.72
  -2  35  -1   18.65    3.76
   2  35  -1   15.58    3.05
  -2  35  -1   20.58    5.97
  -2  35   1   11.61    6.11
   2  35   1   13.31    2.86
  -2  35   1   11.48    3.52
   2  35   1    9.33    3.86
  -2 -35   3   21.63    6.49
  -2  35   3   22.72    4.19
   2  35   3   28.42    4.78
   2  35   3   24.92    3.68
   2  35   5    2.08    3.41
  -2  35   5   -0.37    3.55
  -2  35   5    2.29    3.17
   2  35   5    2.81    5.09
  -2 -35   5   -2.05    5.95
   2 -35   7    8.52    7.59
  -2 -35   7   16.93    7.32
   2 -35   7   17.04    5.99
  -2  35   7   20.09    4.37
  -2  35   7   15.89    5.35
  -2 -35   7   22.99    5.46
   2 -35   9    1.64    6.02
  -2 -35   9    1.97    5.47
  -2 -35   9   -4.44    7.67
   2 -35   9    5.21    8.34
   2 -35   9    6.56    6.83
  -2 -35  11   -4.12    8.11
   2 -35  11    8.79    8.21
  -2 -35  11   21.54   10.18
   2 -35  11    9.20    9.94
  -2 -36 -12   80.05    9.03
   2 -36 -12   86.46    9.91
   2  36 -10  201.23   14.16
  -2  36 -10  161.04   14.78
  -2 -36 -10  211.92   15.62
   2 -36 -10  190.52   14.24
  -2 -36 -10  183.85   14.34
   2 -36 -10  197.17   12.16
  -2 -36 -10  205.51   11.34
  -2 -36  -8  175.00   12.78
   2 -36  -8  178.40   12.40
   2 -36  -8  184.21   10.39
  -2 -36  -8  192.54    9.84
   2  36  -8  166.30   12.32
  -2 -36  -6  558.19   17.96
   2 -36  -6  534.66   19.02
  -2 -36  -6  576.50   21.92
   2  36  -6  521.40   21.44
  -2 -36  -4  257.41   10.06
   2 -36  -4  249.33   11.19
  -2  36  -2 1212.72   39.24
  -2  36  -2 1228.06   35.26
   2  36  -2 1257.47   33.88
  -2  36   0  305.77   15.72
  -2  36   0  329.15   12.27
   2  36   0  298.16   10.58
  -2  36   2 1110.41   31.95
   2  36   2 1064.38   32.65
  -2  36   2 1164.52   38.33
   2  36   2 1120.23   30.50
   2  36   4  202.78    9.05
   2  36   4  200.06   10.98
  -2 -36   4  220.74   13.61
  -2  36   4  215.69   10.20
  -2 -36   6  558.39   23.99
  -2  36   6  514.54   19.08
  -2  36   6  533.93   17.36
   2 -36   6  479.07   19.89
   2 -36   8  145.43   11.48
  -2 -36   8  145.46   10.12
  -2  36   8  145.87    8.88
   2 -36   8  174.54   15.72
  -2 -36   8  169.36   14.07
   2 -36   8  147.83   10.83
  -2  36   8  168.16   10.80
  -2 -36  10  182.86   16.15
   2 -36  10  153.67   16.82
  -2 -36  10  161.63   11.77
   2 -36  10  198.30   14.14
   2 -36  10  186.91   12.64
  -2 -37 -13    3.05    6.91
  -2 -37 -11    3.33    8.92
   2 -37 -11   -1.56    8.30
   2  37 -11    9.10    8.01
  -2  37 -11    1.83    8.80
   2 -37 -11    9.23    6.43
  -2 -37 -11    6.81    6.02
   2 -37  -9   20.18    7.25
   2  37  -9    6.22    7.04
   2 -37  -9    9.87    5.43
  -2 -37  -9   13.35    5.14
  -2 -37  -9    4.97    7.91
  -2 -37  -7    4.25    6.20
   2 -37  -7   -4.80    5.51
   2  37  -7    2.44    5.50
   2 -37  -7    9.29    4.60
  -2 -37  -7    3.44    3.82
  -2 -37  -5   33.51    4.43
   2 -37  -5   25.21    4.97
   2  37  -3    7.48    3.51
  -2  37  -3   13.01    4.25
  -2  37  -3    4.33    5.46
  -2  37  -1   32.54    6.48
  -2  37  -1   33.94    4.71
   2  37  -1   30.10    3.81
   2  37   1   30.14    3.65
  -2  37   1   20.72    6.53
  -2  37   1   33.31    4.52
   2  37   1   28.25    4.95
  -2  37   3   10.16    3.78
   2  37   3   10.99    3.24
   2  37   3    1.18    4.18
  -2  37   5   18.32    4.70
  -2  37   5   10.86    3.69
   2  37   5   20.46    4.26
   2  37   5   19.58    5.79
  -2 -37   5   25.33    7.22
  -2 -37   7    5.80    7.47
   2 -37   7   -2.10    5.23
  -2  37   7    2.21    3.84
  -2 -37   7    0.46    5.05
  -2  37   7    4.23    4.99
   2 -37   9    8.77    6.86
   2 -37   9   16.39    6.82
   2 -37   9   19.98   10.11
  -2 -37   9    6.11    5.89
  -2 -37   9   11.37    8.59
   2 -37  11    4.47    7.79
   2 -37  11   -7.28   11.93
  -2 -37  11   15.09   10.57
  -2 -37  11    7.04    7.35
   2 -38 -12   52.98    8.82
  -2 -38 -12   74.66    8.57
   2  38 -10  125.34   12.14
  -2  38 -10  105.99   12.80
   2 -38 -10  119.52   12.32
  -2 -38 -10  131.99   13.26
   2 -38 -10  134.20   10.30
  -2 -38 -10  126.24    9.30
  -2 -38 -10  131.23   13.75
   2  38  -8   83.73    9.59
  -2 -38  -8   77.98    6.85
   2 -38  -8   76.51    7.28
   2 -38  -8   68.88    8.79
  -2 -38  -8   86.81   10.28
   2  38  -6  311.33   15.63
  -2 -38  -6  309.21   15.70
  -2 -38  -6  318.11   12.47
   2 -38  -6  329.69   13.66
  -2  38  -2  611.20   20.06
   2  38  -2  593.39   18.49
  -2  38  -2  575.00   23.48
   2  38   0   98.79    7.39
   2  38   0  103.57    5.83
  -2  38   0   91.94    9.15
  -2  38   0  102.25    6.69
  -2  38   2  581.29   24.39
   2  38   2  539.95   19.65
  -2  38   2  558.17   18.97
   2  38   2  585.04   17.71
  -2  38   4   70.30    6.36
   2  38   4   82.15    5.81
  -2 -38   4   71.75    9.29
   2  38   4   79.98    7.29
  -2  38   6  324.95   14.25
   2  38   6  324.75   13.38
  -2 -38   6  333.53   18.62
   2  38   6  350.72   16.03
  -2  38   6  317.35   12.51
   2 -38   6  308.90   15.29
   2 -38   8   49.97   10.87
  -2 -38   8   57.13    7.71
   2 -38   8   63.31    9.00
  -2 -38   8   76.92   11.21
   2 -38   8   46.99    7.89
  -2  38   8   56.81    7.66
   2 -38  10   96.65   14.91
   2 -38  10  137.45   11.44
  -2 -38  10  135.38   14.75
   2 -38  10  140.20   12.70
  -2 -38  10  102.93   10.06
   2 -39 -11    0.55    6.65
  -2 -39 -11    4.60    6.01
  -2 -39 -11    7.66    9.54
   2 -39 -11   11.13    8.58
  -2 -39  -9   26.42    5.67
   2 -39  -9   31.42    6.36
   2  39  -9   11.36    7.65
  -2 -39  -9    5.88    8.12
   2 -39  -9    5.03    7.26
  -2 -39  -7   -0.65    4.04
   2 -39  -7   -2.11    4.96
   2  39  -7    7.55    6.47
  -2 -39  -7   -1.27    6.81
   2 -39  -7    0.63    5.79
   2 -39  -5   31.89    5.34
  -2 -39  -5   34.46    4.70
  -2  39  -3   19.39    6.16
   2  39  -3   25.09    4.13
  -2  39  -3   16.06    4.72
   2  39  -1   45.15    4.33
  -2  39  -1   49.48    5.40
  -2  39  -1   32.32    6.83
  -2  39   1   48.43    7.88
   2  39   1   52.33    5.99
  -2  39   1   47.79    5.24
   2  39   1   49.94    4.39
   2  39   3   17.64    5.20
  -2  39   3    4.83    7.12
   2  39   3   14.28    3.64
  -2  39   3   17.52    4.48
  -2  39   5   36.36    5.43
  -2  39   5   34.99    4.53
   2  39   5   22.24    4.43
  -2 -39   5   18.61    7.48
   2  39   5   38.75    6.37
  -2  39   7   -2.44    5.16
   2 -39   7   12.63    6.27
  -2 -39   7   -2.40    5.46
  -2  39   7    1.28    4.09
  -2 -39   7   11.63    7.25
   2 -39   9   13.16    7.46
   2 -39   9   16.36   10.54
  -2 -39   9   14.77    6.73
  -2 -39   9   16.06    8.87
   2 -39   9   23.87    7.45
  -2 -39  11   27.12   11.58
   2 -39  11   -1.27   11.80
   2 -39  11    3.78    8.13
  -2 -39  11   -1.44    7.96
  -2 -40 -12    5.82    6.45
   2 -40 -12   11.57    7.34
   2  40 -10   34.65    9.18
  -2 -40 -10   18.83   10.22
  -2  40 -10   22.75   10.08
   2 -40 -10   23.15    8.73
  -2 -40 -10   35.70    9.23
   2 -40 -10   34.02    7.11
  -2 -40 -10   30.29    6.63
   2 -40  -8   10.33    7.04
  -2 -40  -8   14.70    7.59
   2  40  -8    8.12    7.18
   2 -40  -8   25.24    5.65
  -2 -40  -8   16.31    4.77
  -2 -40  -6   72.21    9.03
   2 -40  -6   67.34    6.98
  -2 -40  -6   74.05    6.34
   2  40  -6   77.25    8.59
  -2  40  -4    2.85    4.49
   2  40  -2  114.95    6.55
  -2  40  -2  110.23    7.53
  -2  40  -2  103.30    9.85
  -2  40   0    3.28    5.35
   2  40   0    9.48    3.16
  -2  40   0    5.11    3.82
   2  40   2  113.13    6.45
   2  40   2  106.26    7.82
  -2  40   2  116.96   11.15
  -2  40   2  111.73    7.47
  -2  40   4    7.78    3.97
   2  40   4    1.18    3.41
   2  40   4   -0.44    4.72
  -2  40   6   91.40    6.57
   2  40   6  100.76    7.46
  -2  40   6   83.51    7.87
  -2 -40   6   93.02   11.12
   2 -40   8   -7.26    7.15
  -2 -40   8    3.11    5.91
  -2  40   8    5.96    5.37
  -2 -40   8    5.90    8.69
   2 -40   8    1.15    6.59
   2 -40  10   41.21    8.52
  -2 -40  10   41.16    8.15
   2 -40  10   55.62    9.93
  -2 -40  10   40.82   11.87
   2 -41 -11    5.03    6.18
  -2 -41 -11    3.22    5.77
  -2 -41  -9    1.52    8.07
   2  41  -9   16.68    7.66
   2 -41  -9    4.98    5.80
  -2 -41  -9    0.40    5.19
   2 -41  -7    7.86    6.33
  -2 -41  -7   -2.00    6.88
   2 -41  -7    5.33    4.79
  -2 -41  -7   -1.72    4.21
   2  41  -7    5.81    6.46
   2 -41  -5   18.41    4.95
  -2  41  -3    4.29    4.21
   2  41  -3    3.78    3.62
  -2  41  -3   -2.70    5.90
   2  41  -1   20.25    3.74
  -2  41  -1   11.68    4.36
  -2  41  -1   21.59    6.77
  -2  41   1   13.93    4.26
  -2  41   1   17.44    6.78
   2  41   1   11.66    3.45
   2  41   1    4.98    4.31
  -2  41   3    9.94    6.96
   2  41   3    7.70    4.78
   2  41   3    7.53    3.64
  -2  41   3    7.14    4.43
  -2  41   5    7.26    4.81
  -2  41   5    6.00    3.96
   2  41   5   14.11    4.39
   2  41   5   17.54    5.73
  -2 -41   5   17.48    7.96
  -2 -41   7   -2.88    8.56
  -2 -41   7   -5.53    5.98
   2 -41   7   -0.57    5.97
  -2  41   7    3.93    4.20
  -2  41   7    6.04    5.28
   2 -41   9   13.81    7.40
  -2 -41   9    3.27    6.21
   2 -41   9    4.97    7.50
  -2 -41   9    1.08    9.21
   2 -42 -12    1.75    7.05
  -2  42 -10    9.68    9.85
  -2 -42 -10   13.82    9.56
   2 -42 -10   30.07    8.93
   2  42 -10   17.60    8.58
  -2 -42 -10   15.17   10.05
   2 -42 -10   18.75    6.81
  -2 -42 -10   10.89    6.06
   2 -42  -8    7.65    5.71
  -2 -42  -8    0.38    4.73
  -2 -42  -8   -2.18    7.62
   2 -42  -8    0.71    6.91
   2  42  -8    4.15    6.97
   2 -42  -6   42.97    6.20
  -2 -42  -6   36.41    5.34
  -2 -42  -6   44.89    7.86
  -2  42  -4   10.28    5.12
   2  42  -4   19.21    4.54
  -2  42  -2   35.91    7.28
   2  42  -2   45.70    4.79
  -2  42  -2   44.07    5.70
   2  42   0   26.41    4.03
  -2  42   0   30.19    4.72
  -2  42   0   30.48    7.19
   2  42   2   63.17    5.27
  -2  42   2   75.27    9.78
   2  42   2   72.65    6.98
  -2  42   2   70.80    6.47
  -2  42   4   17.13    8.42
   2  42   4   24.12    5.81
  -2  42   4   20.41    5.15
   2  42   4   23.81    4.37
   2  42   6   53.56    6.18
  -2  42   6   48.21    5.43
  -2 -42   6   53.96   10.26
  -2  42   6   51.63    7.03
   2 -42   8    5.44    6.83
  -2 -42   8   -0.54    6.19
  -2  42   8    5.58    5.91
  -2 -42   8    1.05    9.06
   2 -42   8   -0.59    6.53
   2 -42  10   30.58    8.24
  -2 -42  10   35.87    8.06
  -2 -42  10   25.67   10.90
   2 -42  10   17.94    8.29
   2 -43 -11    6.24    6.82
   2 -43  -9   -1.53    7.84
  -2 -43  -9   -4.71    7.96
   2  43  -9    2.95    7.64
  -2 -43  -9   -6.58    5.44
   2 -43  -9    1.54    5.76
   2 -43  -7   -0.68    6.70
  -2 -43  -7   12.52    8.12
  -2 -43  -7    7.72    4.82
   2 -43  -7    9.55    5.71
   2  43  -7    7.88    6.99
  -2  43  -5   -2.74    4.58
   2  43  -3   21.88    4.34
  -2  43  -3   24.13    5.30
  -2  43  -1    6.04    5.74
   2  43  -1   11.67    3.75
  -2  43  -1   14.44    4.61
  -2  43   1   17.93    4.68
  -2  43   1    6.47    6.68
   2  43   1    9.98    4.86
   2  43   1   14.19    3.72
  -2  43   3   30.26    8.36
  -2  43   3   18.98    4.95
   2  43   3   21.29    5.46
   2  43   3   25.87    4.43
  -2  43   5    8.46    4.60
   2  43   5    0.35    4.24
   2  43   5   -3.94    5.29
  -2  43   5    3.25    3.94
   2 -43   7   10.72    6.68
  -2  43   7    4.68    5.27
  -2 -43   7   12.36    9.05
   2 -43   9   -0.62    7.23
   2 -43   9    2.18    7.58
  -2 -43   9   -7.95    9.92
  -2 -43   9    3.39    6.49
  -2 -44 -10   44.09   10.62
  -2 -44 -10   34.60    6.83
   2 -44 -10   40.10    7.70
   2  44  -8    9.13    6.94
   2 -44  -8   10.37    7.80
  -2 -44  -8   -1.51    8.02
  -2 -44  -8    6.82    5.29
   2 -44  -8   10.08    5.90
   2 -44  -6   59.16    6.87
   2  44  -6   65.55    8.73
  -2 -44  -6   59.57    9.29
   2  44  -4   14.01    4.58
  -2  44  -4   14.61    5.33
   2  44  -2  120.32    7.24
  -2  44  -2  133.78    8.58
  -2  44  -2  122.34   11.07
  -2  44   0    9.77    4.43
   2  44   0    3.19    3.50
  -2  44   0   -0.70    6.09
   2  44   2  133.82    9.03
  -2  44   2  120.64   11.75
   2  44   2  131.90    7.35
  -2  44   2  129.95    8.43
  -2  44   4   15.71    8.46
   2  44   4   10.26    5.39
   2  44   4    8.71    4.24
  -2  44   4   15.36    5.18
  -2  44   6   68.64    6.35
   2  44   6   70.01    6.98
  -2 -44   6   73.66   11.78
  -2  44   6   60.85    7.33
  -2  44   8    2.86    6.14
  -2 -44   8    3.91    6.17
   2 -44   8    1.40    7.56
  -2 -44   8    8.90   10.43
   2 -44   8    1.84    6.93
   2 -44  10   36.15    8.77
   2 -45 -11    5.79    7.21
   2 -45  -9   -3.94    8.17
  -2 -45  -9   -3.23    9.26
   2 -45  -9   11.26    6.52
  -2 -45  -9    5.56    5.51
   2  45  -9   15.53    7.90
   2 -45  -7   26.05    6.25
  -2 -45  -7   25.39    5.54
  -2 -45  -7   20.27    8.54
   2  45  -7   10.68    6.70
   2  45  -5   10.32    5.06
  -2  45  -5   11.88    5.85
  -2  45  -3   33.68    5.77
   2  45  -3   28.85    4.96
  -2  45  -1   29.75    7.33
  -2  45  -1   36.40    5.75
   2  45  -1   34.24    4.56
  -2  45   1   39.97    5.64
  -2  45   1   29.42    7.61
   2  45   1   31.96    4.57
   2  45   1   34.18    5.83
  -2  45   3   34.20    9.13
  -2  45   3   26.54    5.34
   2  45   3   39.03    6.13
   2  45   3   32.65    4.81
  -2  45   5    8.86    4.23
   2  45   5    6.49    4.47
  -2  45   5    6.02    5.16
  -2  45   5    5.96    8.63
   2 -45   7    4.94    6.70
  -2  45   7   21.45    6.38
  -2 -45   7   -1.09    9.84
  -2 -45   9    9.63   11.12
   2 -45   9    3.80    7.41
   2 -45   9   -0.74    8.02
  -2 -45   9   -0.58    6.81
   2 -46 -10   70.52    9.14
   2  46  -8   36.21    9.03
  -2 -46  -8   55.33    7.09
   2 -46  -8   65.58    8.16
   2 -46  -8   43.60    9.20
  -2 -46  -8   63.00   10.74
  -2  46  -6  209.86   12.10
   2  46  -6  174.49   12.90
  -2 -46  -6  189.93   14.18
  -2  46  -4  109.13    8.81
   2  46  -4  114.42    7.71
  -2  46  -2  329.62   17.69
   2  46  -2  332.11   12.99
  -2  46  -2  369.76   14.92
   2  46   0  151.65    8.01
  -2  46   0  168.89    9.45
  -2  46   0  167.31   12.49
   2  46   2  314.07   12.57
   2  46   2  293.24   14.18
  -2  46   2  331.98   18.56
   2  46   4   87.32    6.79
  -2  46   4   88.51    7.94
  -2  46   4   79.19   11.87
   2  46   4   82.28    8.07
  -2  46   6  207.96   12.15
   2  46   6  193.86   10.70
  -2 -46   8   50.70   12.77
   2 -46   8   45.53    8.87
  -2 -46   8   32.88    7.93
   2 -46  10   63.96   10.02
   2 -47 -11    0.59    7.24
   2 -47  -9    0.56    6.60
   2 -47  -9   -0.81    8.25
  -2 -47  -9   -4.97    8.68
   2  47  -9   10.40    7.76
  -2 -47  -7   14.26    8.38
   2  47  -7    4.03    7.05
   2  47  -5    5.01    4.99
  -2  47  -5   12.83    6.10
  -2  47  -3   16.79    5.48
   2  47  -3    7.04    4.46
  -2  47  -1    9.74    4.95
   2  47  -1    4.98    3.94
  -2  47  -1   12.06    6.65
   2  47   1    8.22    4.08
   2  47   1   10.77    5.24
  -2  47   1    1.51    7.41
  -2  47   1    9.26    4.69
   2  47   3   11.72    5.55
  -2  47   3   15.17    5.32
   2  47   3   11.26    4.39
  -2  47   3   17.32    8.88
   2  47   5    4.83    4.49
  -2  47   5   -2.83    4.48
  -2  47   5   -7.04    9.47
  -2  47   5    2.88    5.33
   2 -47   7    5.11    7.21
  -2  47   7   17.73    6.99
  -2 -47   9    6.30   11.41
   2 -47   9  -12.05    8.55
   2 -47   9   -1.29    7.37
   2 -48 -10   90.27   10.25
   2 -48  -8   85.98    9.21
   2 -48  -8   82.19   11.47
  -2 -48  -8   94.40   12.31
   2  48  -8   90.86   10.91
   2  48  -6  276.68   15.83
  -2  48  -6  290.67   14.88
   2  48  -6  286.97   13.39
  -2 -48  -6  254.00   16.38
   2  48  -4  188.30    9.98
  -2  48  -4  183.05   10.92
  -2  48  -2  445.12   21.41
  -2  48  -2  449.44   17.73
   2  48  -2  468.93   16.24
  -2  48   0  154.69    9.59
   2  48   0  157.79    8.36
  -2  48   0  150.18   12.39
  -2  48   2  465.72   22.20
   2  48   2  407.81   15.36
  -2  48   2  459.49   17.27
   2  48   2  402.69   17.27
  -2  48   4  151.81   10.02
   2  48   4  163.27   10.78
  -2  48   4  166.34   14.83
   2  48   4  152.26    8.97
  -2  48   6  257.82   19.93
  -2  48   6  236.96   13.50
   2 -48   8   62.99    9.22
  -2 -48   8   63.40    9.25
  -2 -49  -9    2.53   10.40
   2 -49  -9   -2.79    6.46
   2  49  -7    8.77    7.12
  -2 -49  -7    0.77    8.56
   2 -49  -7   -1.54    7.75
  -2  49  -5   17.28    6.25
   2  49  -5    7.67    5.12
  -2  49  -3    4.88    5.02
   2  49  -3    6.31    4.50
   2  49  -1   16.49    4.50
  -2  49  -1   16.59    5.57
  -2  49  -1   24.86    7.02
  -2  49   1   13.05    5.25
   2  49   1   20.79    4.61
  -2  49   1   20.14    7.24
   2  49   3    1.44    5.32
  -2  49   3    8.58    5.51
   2  49   3    8.03    4.44
  -2  49   3    1.74    7.87
  -2  49   5   19.84    5.96
  -2  49   5   15.07    9.60
   2 -49   7    1.32    7.71
  -2  49   7    8.83   10.86
   2 -49   9    4.60    8.06
   2 -50 -10   58.07    8.91
   2 -50  -8   33.47    9.58
  -2 -50  -8   45.07   10.80
   2  50  -8   46.06    9.59
  -2  50  -6  122.82   10.60
   2  50  -6   99.98    9.03
  -2 -50  -6  126.25   12.46
   2  50  -6  108.57   10.89
  -2  50  -4   77.29    8.16
   2  50  -4   78.22    6.91
  -2  50  -2  181.43   13.47
   2  50  -2  176.33    9.36
  -2  50  -2  172.37   10.55
   2  50   0   71.61    6.17
  -2  50   0   77.72    7.54
  -2  50   0   90.08   10.34
  -2  50   2  175.73   10.48
   2  50   2  149.62    8.84
  -2  50   2  159.65   13.40
   2  50   2  146.91   10.27
  -2  50   4   67.29    7.79
  -2  50   4   56.44   11.12
  -2  50   6  121.34   10.34
  -2  50   6  111.48   15.08
   2 -50   8   27.25    8.48
  -2  50   8   32.45   12.64
   2  51  -7   -8.76    7.42
   2 -51  -7   11.11    8.48
  -2 -51  -7    2.39    8.52
   2  51  -5   12.37    5.50
  -2  51  -5   25.49    6.81
   2  51  -3    5.82    4.52
  -2  51  -3   12.42    5.78
  -2  51  -1    9.00    7.13
   2  51  -1   14.65    4.53
  -2  51  -1   16.26    5.61
  -2  51   1    7.12    7.45
  -2  51   1   20.63    5.92
   2  51   1   10.99    4.60
  -2  51   3   15.94    5.91
  -2  51   3    8.78    8.53
   2  51   3   10.36    5.97
  -2  51   5   11.23    6.09
  -2  51   5    3.01    9.37
   2 -51   7    4.74    7.51
  -2  51   7    1.10   10.13
  -2 -52  -8    4.17    9.48
  -2 -52  -6   42.03    9.96
   2  52  -6   18.58    7.68
  -2  52  -4    3.85    5.80
   2  52  -4    7.28    4.68
   2  52  -2   28.45    5.42
  -2  52  -2   30.33    6.22
  -2  52   0    2.30    7.15
  -2  52   0    5.75    5.32
  -2  52   2   20.85    5.91
   2  52   2   34.03    6.77
  -2  52   2   30.81    9.01
  -2  52   4   12.16    9.05
  -2  52   4   -8.46    6.13
  -2  52   6   37.67   11.65
  -2  52   8    1.10   10.83
   2  53  -7   -0.67    7.32
   2 -53  -7   -9.82    8.45
  -2 -53  -7    7.31    9.30
   2  53  -5   11.38    6.98
  -2  53  -3    5.19    5.75
  -2  53  -1    8.64    5.31
  -2  53  -1   -2.31    7.18
  -2  53   1   -4.01    7.49
  -2  53   1    0.46    5.14
  -2  53   3   -0.88    8.27
  -2  53   3   -0.48    5.57
  -2  53   5    3.16    6.23
  -2  53   5    8.92    9.96
   2 -53   7   13.15    8.32
  -2  53   7   -1.07   10.51
  -2 -54  -6    2.35    9.19
   2  54  -6   10.19    7.21
  -2  54  -4    3.44    6.02
  -2  54  -2   10.80    5.88
  -2  54   0   15.57    5.69
  -2  54   0   -1.57    7.64
  -2  54   2   14.36    6.23
  -2  54   2    9.32    8.59
  -2  54   4   -0.51    6.17
  -2  54   4   14.05    9.22
   2 -54   6   15.38    7.66
  -2  54   6    6.21   10.57
  -2 -55  -7    4.12    9.45
   2  55  -5    1.20    6.83
  -2  55  -3    8.68    5.93
  -2  55  -1   11.75    7.38
  -2  55  -1   14.93    5.93
  -2  55   1    8.96    5.71
  -2  55   1   21.17    8.05
  -2  55   3   14.00    6.40
  -2  55   3    6.23    8.50
  -2  55   5    9.78    9.46
  -2  55   7   -3.14   10.89
   2  56  -6   34.25    8.56
  -2 -56  -6   13.54   10.07
  -2  56  -2   21.18    6.76
  -2  56   0   16.79    8.64
  -2  56   0   14.19    6.11
  -2  56   2   42.07    9.47
  -2  56   2   34.50    7.09
  -2  56   4   16.78    9.60
  -2  56   6   15.03   10.90
   2  57  -5   -5.39    7.24
  -2  57  -1   12.95    6.30
  -2  57  -1    9.59    8.48
  -2  57   1    0.49    5.99
  -2  57   1    4.11    8.05
  -2  57   3   14.35    9.27
  -2  57   5    5.77    9.97
  -2  58   0   77.27   11.11
  -2  58   2  133.65   13.67
  -2  58   4   71.29   12.01
  -2  59   1    0.83    8.02
  -2  59   3   13.46    9.48
  -2  59   5   -5.67   10.24
  -2  60   0   89.69   11.98
  -2  60   2  146.71   14.76
  -2  60   4   97.79   14.16
  -2  61   1    0.84    8.61
  -2  61   3   -4.43    9.99
  -3   0 -14   -4.32    6.59
   3   0 -14   -0.62    6.58
  -3   0 -12    3.20    5.36
   3   0 -12    6.27    5.70
   3   0 -12   11.62    5.46
   3   0 -10    0.38    4.21
  -3   0 -10    2.16    4.22
  -3   0 -10    0.62    3.80
  -3   0 -10    8.97    5.25
   3   0 -10    4.18    4.44
   3   0  -8    0.60    2.99
   3   0  -8    1.70    4.03
  -3   0  -8    3.53    4.07
   3   0  -8   -3.15    3.39
  -3   0  -8   -0.26    3.15
   3   0  -6    0.90    2.53
   3   0  -6    1.30    2.27
  -3   0  -4   -0.42    2.50
   3   0  -4   -0.15    1.75
   3   0  -4    0.14    1.86
   3   0  -4   -0.30    1.99
   3   0  -2    0.27    1.48
   3   0  -2    1.29    1.25
  -3   0  -2    1.36    2.08
  -3   0   0    1.10    1.39
  -3   0   0    2.39    0.84
  -3   0   2    0.64    1.60
   3   0   2    0.57    1.69
  -3   0   2    1.53    1.26
   3   0   4   -0.73    2.21
  -3   0   4    0.18    2.26
   3   0   4    2.13    1.86
   3   0   4   -1.71    2.42
   3   0   6    4.35    2.94
  -3   0   6    4.60    2.75
   3   0   8    1.64    3.97
   3   0  10   -2.18    5.27
   3   0  12    0.50    5.65
  -3   1 -15   43.51    9.19
  -3  -1 -15   53.82    8.99
   3  -1 -15   28.96    8.51
   3   1 -15   43.88    8.86
  -3  -1 -13  149.29   11.58
  -3   1 -13  152.30   11.81
   3   1 -13  183.05   12.21
   3  -1 -13  162.95   11.64
   3   1 -13  162.76   11.01
  -3  -1 -11  105.88    8.96
   3   1 -11  116.34    8.78
   3  -1 -11  127.19    9.00
  -3   1 -11  109.71    8.79
  -3  -1 -11  129.89    9.44
   3   1 -11  102.29    8.34
   3  -1 -11  105.21    8.29
  -3  -1 -11  101.86    7.49
  -3   1 -11  117.64    7.84
  -3  -1  -9  573.32   18.38
  -3   1  -9  581.88   18.81
   3  -1  -9  606.62   19.53
   3   1  -9  606.05   19.71
   3  -1  -9  567.34   19.62
   3   1  -9  551.91   19.64
  -3  -1  -9  572.70   20.18
   3   1  -9  571.14   20.25
   3  -1  -9  559.18   20.22
  -3   1  -9  577.06   20.27
   3   1  -7  310.55   11.73
  -3   1  -7  315.08   12.42
  -3  -1  -7  310.76   12.48
   3  -1  -7  317.15   12.04
   3   1  -7  322.26   12.06
   3  -1  -7  304.26   11.52
   3  -1  -5 1703.76   43.57
   3   1  -5 1671.04   43.51
   3  -1  -5 1698.21   43.65
   3   1  -5 1660.48   43.47
   3   1  -3 1215.44   31.54
   3  -1  -3 1246.66   32.05
   3   1  -3 1273.62   32.13
  -3   1  -3 1286.74   33.14
  -3  -1  -3 1268.19   33.12
   3   1  -3 1244.03   31.82
   3   1  -3 1245.87   32.16
   3  -1  -3 1225.30   32.28
   3  -1  -3 1237.89   31.85
   3   1  -1 2685.03   65.48
  -3   1  -1 2707.88   66.78
   3   1  -1 2681.36   65.50
   3  -1  -1 2709.42   65.68
  -3  -1  -1 2652.58   66.75
   3  -1  -1 2740.63   65.81
   3   1   1 2547.53   63.19
  -3  -1   1 2631.05   62.83
  -3   1   1 2584.56   62.96
  -3  -1   1 2567.53   63.00
  -3  -1   1 2568.08   63.29
   3  -1   3 1310.71   34.10
   3   1   3 1307.32   34.07
  -3   1   3 1288.63   33.89
   3   1   3 1338.02   33.91
   3  -1   3 1311.14   33.68
  -3  -1   3 1301.46   33.94
   3   1   3 1314.10   33.20
   3  -1   5 1625.90   41.98
  -3   1   7  323.17   13.03
   3  -1   7  320.87   13.00
   3   1   7  337.29   13.30
   3  -1   9  522.84   20.04
   3   1   9  528.44   20.19
   3   1  11   99.31    8.25
   3  -1  11  101.41    8.32
   3   1  11   94.37    9.69
   3  -1  11   90.18    9.54
   3  -2 -14    3.69    6.69
  -3  -2 -14    8.50    7.02
   3   2 -14    4.32    6.82
  -3   2 -14    7.56    7.29
   3   2 -12   16.93    5.90
   3  -2 -12    9.46    5.62
  -3   2 -12    9.31    5.96
  -3  -2 -12   11.48    5.80
  -3   2 -12    7.98    5.04
   3   2 -12   16.14    5.82
  -3  -2 -12    8.40    4.65
   3  -2 -10   33.00    6.29
  -3   2 -10   25.93    4.85
  -3  -2 -10   33.87    4.92
   3   2 -10   33.75    5.45
   3  -2 -10   24.67    5.08
   3  -2 -10   36.88    5.35
   3   2 -10   26.55    5.45
  -3  -2 -10   25.78    5.59
  -3  -2 -10   31.19    5.57
   3  -2  -8   41.31    4.94
   3   2  -8   41.31    4.73
   3  -2  -8   44.14    4.80
   3   2  -8   38.92    4.67
  -3   2  -8   51.43    5.47
  -3  -2  -8   44.39    5.44
   3  -2  -8   43.64    5.31
   3   2  -8   48.99    5.47
  -3  -2  -8   47.08    4.33
  -3   2  -8   34.65    4.40
   3   2  -6   65.36    4.68
  -3  -2  -6   65.46    4.25
   3  -2  -6   69.15    4.70
  -3  -2  -6   72.02    5.66
   3  -2  -6   64.37    4.48
   3   2  -6   72.63    4.71
   3  -2  -4  228.36    7.70
   3   2  -4  221.81    7.59
   3  -2  -4  217.88    8.16
   3   2  -4  218.48    7.49
   3   2  -4  217.34    7.76
   3  -2  -4  208.99    7.62
  -3  -2  -4  206.44    8.21
  -3   2  -4  212.15    8.50
  -3  -2  -4  209.24    8.55
   3  -2  -2  110.44    4.04
  -3   2  -2  110.52    4.21
   3  -2  -2  112.29    3.40
  -3   2  -2  100.94    4.92
   3  -2  -2  107.61    4.35
   3   2  -2   99.86    3.56
  -3  -2  -2  105.72    5.03
   3   2  -2  109.67    4.28
   3   2  -2  111.05    3.91
  -3  -2   0  322.20    9.39
  -3   2   0  324.59    8.78
  -3   2   0  320.31    9.37
   3  -2   0  332.21    9.50
   3   2   0  327.37    8.36
  -3  -2   0  319.73    8.29
   3  -2   2   97.37    4.39
   3   2   2  100.46    4.25
   3  -2   2  105.54    4.93
  -3  -2   2  100.32    2.94
   3   2   2   97.68    4.00
  -3   2   2   99.33    3.90
  -3   2   2   95.04    4.13
  -3  -2   2  102.09    4.33
  -3  -2   4  211.74    7.84
   3   2   4  206.57    7.93
   3  -2   4  211.27    8.15
  -3   2   4  199.39    7.79
  -3  -2   4  220.29    8.12
   3  -2   4  208.10    7.58
  -3  -2   6   75.93    5.40
  -3  -2   6   58.38    5.06
   3  -2   6   67.11    4.56
   3   2   6   63.95    5.38
   3  -2   6   64.86    5.26
  -3   2   6   64.17    4.99
  -3  -2   8   43.98    5.78
   3   2   8   46.95    5.78
   3  -2   8   50.20    5.93
   3  -2  10   29.10    6.54
   3   2  10   33.40    7.07
   3  -2  10   38.37    5.63
   3  -2  12    6.15    7.22
   3  -2  12    9.46    6.12
   3   2  12   13.53    5.80
  -3  -3 -15   12.05    7.94
  -3   3 -15    9.26    7.72
   3  -3 -15    5.79    6.62
   3   3 -15   22.61    8.26
   3  -3 -13   82.52    9.06
   3   3 -13   79.96    9.18
  -3   3 -13   78.28    9.19
  -3  -3 -13   99.01    9.45
  -3   3 -13   71.56    7.72
   3   3 -13   87.47    8.66
   3  -3 -11   35.12    5.46
   3   3 -11   24.57    5.77
  -3  -3 -11   35.49    5.03
  -3   3 -11   28.11    5.92
  -3  -3 -11   31.72    6.13
  -3   3 -11   41.50    5.84
  -3  -3 -11   41.78    6.76
   3   3 -11   41.39    6.40
   3  -3 -11   28.86    5.79
   3  -3  -9  291.92   13.22
   3   3  -9  285.22   12.46
  -3  -3  -9  295.27   11.23
  -3   3  -9  281.18   11.94
   3   3  -9  305.28   12.83
  -3  -3  -9  297.32   12.61
   3  -3  -9  310.21   12.81
  -3   3  -9  301.92   13.12
   3  -3  -9  299.04   12.19
  -3  -3  -9  286.05   12.92
   3  -3  -7  127.85    7.24
   3   3  -7  134.50    7.07
   3  -3  -7  137.91    6.99
  -3   3  -7  124.60    7.49
   3   3  -7  138.00    7.30
  -3  -3  -7  126.35    7.79
  -3  -3  -7  134.05    7.83
  -3   3  -7  129.12    7.05
  -3  -3  -5  612.91   16.97
   3   3  -5  620.28   17.55
   3  -3  -5  638.14   18.51
   3  -3  -5  574.65   15.21
   3  -3  -5  649.30   17.78
   3   3  -5  623.71   17.65
  -3   3  -3  453.49   13.55
   3   3  -3  431.78   12.01
  -3  -3  -3  422.98   12.97
  -3  -3  -3  437.42   13.49
   3   3  -3  431.75   12.58
   3  -3  -3  436.61   12.39
   3  -3  -3  428.84   12.89
   3   3  -3  423.69   12.25
   3   3  -1 1173.85   29.29
   3  -3  -1 1220.83   29.76
   3  -3  -1 1197.81   29.80
  -3   3  -1 1170.14   30.66
   3   3   1  944.34   23.72
  -3  -3   1  955.10   23.74
  -3  -3   1  964.06   24.33
  -3   3   1  961.55   24.13
   3  -3   1  959.91   25.14
   3  -3   3  538.33   15.68
  -3   3   3  530.58   15.23
  -3  -3   3  528.04   15.47
   3  -3   3  533.99   16.02
  -3  -3   3  537.10   15.10
   3   3   3  536.82   15.23
   3  -3   3  529.99   15.57
   3   3   3  549.98   14.25
  -3  -3   5  540.80   16.72
   3  -3   5  549.93   16.34
  -3  -3   7  147.99    8.33
   3  -3   7  163.87    8.68
   3   3   7  160.80    8.68
  -3   3   7  145.36    8.08
   3  -3   9  283.66   12.43
   3   3   9  281.60   13.75
   3  -3   9  304.55   13.96
   3  -3  11   26.78    7.26
   3  -3  11   31.59    6.11
  -3   4 -14    8.99    7.32
  -3  -4 -14   16.72    6.86
   3   4 -14    0.62    6.80
   3   4 -14    3.65    6.69
   3  -4 -14   10.44    6.68
   3   4 -12    7.93    5.42
  -3  -4 -12   11.24    5.98
   3  -4 -12    9.42    5.75
  -3   4 -12    7.25    5.20
   3   4 -12   15.61    5.56
  -3   4 -12    4.48    5.75
  -3  -4 -12    9.32    6.68
   3  -4 -10   25.18    5.98
  -3   4 -10   28.40    5.14
   3  -4 -10   21.77    5.28
   3   4 -10   34.42    5.48
   3  -4 -10   34.03    5.14
  -3  -4 -10   33.71    4.52
   3   4 -10   31.69    5.43
  -3  -4 -10   30.90    5.47
  -3  -4 -10   29.04    5.83
  -3   4  -8   43.88    5.50
   3  -4  -8   54.94    5.76
  -3  -4  -8   53.02    5.89
  -3   4  -8   47.29    4.89
  -3  -4  -8   45.09    4.23
  -3  -4  -8   47.44    5.11
   3  -4  -8   49.64    4.93
   3   4  -8   57.78    5.20
   3  -4  -8   47.58    4.72
  -3  -4  -8   57.58    6.12
   3   4  -8   47.82    4.90
   3   4  -6   68.48    4.93
  -3  -4  -6   74.19    5.55
   3   4  -6   70.64    4.79
   3  -4  -6   60.68    4.51
   3  -4  -6   67.70    2.92
   3  -4  -6   66.44    4.72
   3   4  -6   69.12    4.84
  -3  -4  -6   68.16    4.04
   3  -4  -4   74.24    3.92
   3  -4  -4   70.62    4.37
   3   4  -4   68.61    3.79
  -3  -4  -4   75.94    4.64
  -3  -4  -4   64.23    4.79
  -3   4  -4   69.78    4.72
   3   4  -4   64.83    3.87
   3   4  -4   67.40    3.98
  -3   4  -2  445.55   13.06
  -3  -4  -2  438.87   12.81
   3  -4  -2  463.85   12.50
   3   4  -2  447.30   12.20
  -3   4  -2  465.36   13.53
   3   4  -2  461.11   12.67
   3   4  -2  450.14   11.76
   3  -4   0  515.62   14.09
  -3  -4   0  513.32   13.24
  -3   4   0  510.35   13.56
  -3  -4   2  449.66   12.72
   3  -4   2  442.74   13.38
  -3  -4   2  437.88   12.06
   3   4   2  440.10   12.23
  -3   4   2  446.21   12.53
  -3   4   2  442.08   12.31
  -3  -4   4   61.76    4.32
  -3  -4   4   59.14    3.93
   3   4   4   53.75    3.93
   3  -4   4   61.44    4.23
   3  -4   4   61.16    4.01
  -3   4   4   63.40    3.99
   3  -4   6   67.03    5.49
  -3   4   6   62.53    4.87
   3  -4   6   61.96    5.29
  -3  -4   6   64.47    5.18
   3   4   6   68.04    5.40
   3  -4   6   65.93    4.86
   3  -4   8   54.63    5.22
  -3   4   8   46.55    5.67
  -3  -4   8   52.11    5.81
   3  -4   8   53.33    6.02
   3   4   8   62.72    6.31
   3  -4  10   27.74    6.55
   3  -4  10   25.92    5.36
   3  -4  12   26.21    7.82
   3  -4  12   13.22    5.98
   3   5 -15   -7.11    8.01
  -3  -5 -15    4.37    7.46
  -3   5 -15   10.09    7.56
   3  -5 -15    1.28    7.04
  -3   5 -13   42.95    7.91
   3  -5 -13   41.79    7.75
   3   5 -13   38.28    7.22
  -3  -5 -13   41.32    7.47
  -3   5 -13   29.20    6.37
   3   5 -13   37.02    7.28
   3  -5 -11   -0.54    5.77
  -3  -5 -11   11.43    5.14
   3  -5 -11   -0.47    4.78
   3   5 -11    0.96    4.92
  -3  -5 -11    1.88    5.66
  -3  -5 -11   -5.11    4.24
   3   5 -11   -1.33    5.16
  -3   5 -11    1.18    4.58
   3  -5  -9  101.98    7.95
   3  -5  -9  112.15    7.52
  -3  -5  -9  108.99    7.41
   3   5  -9  105.05    7.53
  -3   5  -9  113.00    7.34
  -3  -5  -9   99.82    7.93
   3  -5  -9  107.53    7.04
   3   5  -9  110.48    7.52
  -3  -5  -9  101.24    6.09
  -3  -5  -7   22.95    4.49
   3   5  -7   21.10    3.74
   3  -5  -7   18.98    3.32
   3  -5  -7   18.26    3.95
   3  -5  -7   19.16    2.16
  -3   5  -7   26.80    4.37
  -3  -5  -7   19.49    4.02
   3  -5  -7   16.45    3.56
  -3  -5  -5  209.48    7.19
   3   5  -5  215.57    8.20
   3  -5  -5  229.01    8.29
   3  -5  -3   47.81    3.46
  -3  -5  -3   53.43    3.55
   3   5  -3   41.62    2.78
   3  -5  -3   48.90    2.95
   3   5  -3   45.68    3.17
  -3   5  -3   45.83    3.77
   3   5  -1   96.33    3.54
   3   5  -1   94.35    2.95
  -3  -5  -1   93.89    3.42
   3  -5  -1   87.11    3.52
  -3   5   1   13.80    1.62
  -3  -5   1   16.55    1.13
  -3  -5   1   14.14    1.68
   3  -5   1   13.12    2.35
   3  -5   3  157.84    6.73
  -3  -5   3  155.30    5.81
   3   5   3  160.99    6.05
   3  -5   3  159.59    6.57
  -3  -5   3  149.45    6.33
  -3   5   3  146.84    5.85
   3  -5   3  165.20    6.84
   3  -5   5  161.92    7.14
  -3  -5   5  166.82    7.24
   3  -5   7   78.07    6.26
   3  -5   7   72.27    6.17
  -3  -5   7   70.47    6.17
   3   5   7   73.64    6.23
  -3   5   7   72.36    5.64
   3  -5   9  125.70    8.00
   3  -5   9  106.11    8.68
   3   5   9  101.80    8.45
  -3  -5   9  122.63    8.70
   3  -5  11    5.64    6.14
   3  -5  11   15.08    6.08
   3  -5  13   52.13    9.72
   3  -5  13   43.57    8.29
   3   6 -14    2.13    6.53
  -3   6 -14   -0.66    7.09
   3  -6 -14    9.81    7.37
   3   6 -14   11.22    6.70
  -3  -6 -14    5.33    6.72
  -3  -6 -12    6.54    5.63
   3   6 -12    2.13    5.57
   3   6 -12    4.84    5.40
   3  -6 -12    0.52    5.35
  -3   6 -12   -1.71    5.30
  -3   6 -12   -2.30    5.72
  -3  -6 -12    0.99    6.29
   3  -6 -10    7.30    5.24
  -3   6 -10    2.65    4.42
  -3  -6 -10    0.50    3.35
   3   6 -10    0.82    4.36
   3   6 -10    5.60    4.66
   3  -6 -10    5.85    4.08
  -3  -6 -10    9.28    4.34
  -3  -6 -10    3.98    5.05
  -3  -6  -8    8.39    2.98
   3  -6  -8    7.64    2.29
  -3  -6  -8    9.87    4.50
   3  -6  -8   10.17    4.10
  -3  -6  -8   12.08    4.44
  -3   6  -8    7.85    3.87
   3   6  -8    9.20    3.53
  -3  -6  -8    5.49    3.53
   3   6  -8    5.30    3.55
   3  -6  -8    7.29    3.56
  -3   6  -6   10.85    3.71
  -3  -6  -6   14.48    3.50
  -3  -6  -6   10.22    3.61
   3  -6  -6   13.44    1.90
  -3  -6  -6   15.42    2.36
   3  -6  -6   18.96    3.79
   3   6  -6    8.28    3.01
   3   6  -6   16.64    3.09
  -3  -6  -4   34.77    3.52
   3  -6  -4   35.31    2.95
  -3   6  -4   34.94    3.84
   3  -6  -4   36.89    3.50
  -3  -6  -4   34.86    2.23
   3   6  -4   34.00    2.83
   3   6  -2   58.82    3.18
   3   6  -2   59.47    2.69
  -3   6  -2   61.57    3.94
  -3  -6  -2   58.34    3.23
   3  -6  -2   60.70    2.99
  -3  -6   0   38.21    1.93
  -3  -6   0   38.17    1.51
   3  -6   0   40.00    2.73
  -3   6   0   39.56    2.38
  -3   6   2   61.75    3.14
  -3  -6   2   52.13    3.35
  -3  -6   2   57.72    2.81
   3  -6   2   60.78    3.98
   3   6   4   34.06    3.30
   3  -6   4   35.65    3.84
  -3   6   4   37.24    3.20
  -3  -6   4   31.21    3.54
  -3  -6   4   39.58    3.37
   3  -6   4   37.02    3.51
   3  -6   4   36.18    3.78
  -3   6   4   33.87    3.09
   3  -6   6   16.36    3.77
  -3   6   6   11.33    3.28
  -3  -6   6    7.41    3.19
   3   6   6   12.65    3.51
   3  -6   8    5.94    4.35
   3  -6   8    5.60    3.70
   3   6   8    0.41    4.19
  -3  -6   8    9.07    4.38
  -3   6   8    4.60    3.98
   3  -6  10    1.68    5.45
  -3  -6  10    6.23    5.23
   3  -6  10   -5.01    4.97
   3  -6  12    4.91    7.02
   3  -6  12    4.61    6.25
  -3   7 -15   -2.06    8.19
   3   7 -15    3.25    7.14
  -3  -7 -15   16.53    7.69
   3  -7 -15   -0.64    7.32
   3   7 -13   34.33    7.31
  -3   7 -13   20.68    7.06
   3  -7 -13   33.19    7.33
   3   7 -13   40.04    7.78
  -3  -7 -13   49.08    7.89
  -3   7 -13   14.52    6.41
   3  -7 -11   -2.21    6.04
  -3   7 -11   -3.33    4.89
   3  -7 -11   -0.47    4.74
   3   7 -11   -0.92    4.94
  -3  -7 -11   -5.23    5.73
   3   7 -11   -1.46    4.72
  -3  -7 -11    1.79    4.70
  -3  -7  -9   94.07    8.25
   3  -7  -9   88.45    7.52
   3   7  -9   98.91    7.22
  -3  -7  -9   87.99    6.73
   3  -7  -9   87.59    6.85
  -3   7  -9   79.42    6.85
  -3  -7  -9   97.88    7.74
   3   7  -9   97.14    7.05
  -3  -7  -9   88.63    5.47
  -3  -7  -7   14.04    2.67
  -3  -7  -7   15.15    4.23
   3   7  -7   17.83    3.88
   3  -7  -7   11.71    4.30
   3  -7  -7   12.87    3.79
   3  -7  -7   12.75    3.46
   3  -7  -7   13.09    2.33
  -3  -7  -7   12.06    4.08
   3  -7  -5  170.33    6.91
  -3  -7  -5  168.02    5.72
   3   7  -5  158.79    7.17
  -3  -7  -5  154.18    6.53
   3  -7  -3  146.41    5.53
  -3  -7  -3  142.73    4.36
   3   7  -3  150.81    5.83
  -3  -7  -3  146.06    5.97
   3  -7  -1  305.30    8.83
   3   7  -1  311.59    8.63
  -3  -7  -1  299.67    7.74
  -3  -7  -1  302.83    8.19
   3   7  -1  299.31    7.94
   3  -7   1  190.02    6.83
  -3  -7   1  183.76    6.05
  -3   7   1  184.06    6.01
  -3  -7   3  276.44    8.73
  -3   7   3  273.97    8.84
  -3  -7   3  274.30    9.40
   3  -7   3  275.24    9.71
   3  -7   3  259.07   10.00
   3  -7   5  164.52    7.56
   3  -7   7   54.31    5.67
   3  -7   7   59.62    5.50
   3  -7   7   45.99    5.33
  -3  -7   7   59.63    5.56
  -3   7   7   55.87    5.09
   3  -7   9  106.66    8.85
   3  -7   9   96.40    7.62
  -3  -7   9  109.65    8.32
   3  -7  11    4.45    6.34
   3  -7  11    6.33    5.23
   3  -7  13   41.91    9.25
   3  -7  13   31.38    8.32
   3  -8 -14   -1.83    6.53
   3   8 -14    6.87    6.79
  -3  -8 -14    6.42    6.83
  -3   8 -14   -4.24    6.23
  -3   8 -14    4.02    7.22
  -3  -8 -12    7.06    6.28
   3  -8 -12   28.30    8.07
   3  -8 -12   10.47    5.57
  -3  -8 -12   24.67    6.17
   3   8 -12   23.63    6.28
  -3   8 -12    9.49    5.96
   3   8 -12   21.33    6.29
   3  -8 -10   26.19    5.93
  -3  -8 -10   21.38    5.75
  -3  -8 -10   11.86    4.53
   3  -8 -10   23.91    5.09
   3   8 -10   23.99    5.44
   3   8 -10   22.97    5.33
  -3  -8 -10   21.24    3.85
  -3   8 -10   18.92    4.96
   3  -8  -8   42.75    3.32
  -3  -8  -8   41.75    5.99
   3  -8  -8   49.93    5.65
  -3   8  -8   38.53    5.28
  -3  -8  -8   39.03    4.72
   3   8  -8   38.04    4.88
  -3  -8  -8   41.04    5.45
   3   8  -8   44.79    5.12
   3  -8  -8   38.67    4.62
   3  -8  -6  101.85    6.47
  -3  -8  -6  108.37    5.63
   3   8  -6  104.68    6.20
  -3  -8  -6  109.34    4.60
  -3  -8  -6  102.77    6.65
  -3  -8  -4   97.93    5.27
  -3  -8  -4   93.24    4.32
   3  -8  -4   94.71    5.39
  -3  -8  -4   95.88    3.48
   3  -8  -4   99.59    4.81
   3  -8  -2  285.43    8.69
  -3   8  -2  288.05   10.01
  -3  -8  -2  271.75    8.46
   3   8  -2  284.09    8.75
  -3  -8  -2  285.75    7.76
  -3  -8   0  265.11    7.45
   3   8   0  269.86    7.24
  -3   8   0  253.74    8.00
  -3  -8   2  276.14    8.95
  -3  -8   2  275.24    7.60
   3  -8   2  273.97    9.46
   3  -8   4   96.76    5.72
  -3   8   4   93.22    4.84
  -3  -8   4  102.97    4.95
  -3  -8   4   88.13    3.15
  -3   8   4   90.97    4.69
  -3   8   6  119.16    6.36
   3  -8   6  109.66    6.84
  -3  -8   6  103.97    6.42
  -3   8   8   39.07    5.22
   3  -8   8   43.27    5.57
   3  -8   8   47.25    6.24
  -3  -8   8   43.33    5.81
   3  -8   8   52.95    5.97
   3  -8  10   23.91    6.22
  -3  -8  10   28.56    6.11
   3  -8  10   27.97    5.67
   3  -8  12   31.14    8.44
   3  -8  12   12.72    6.32
  -3   9 -15   28.61    8.55
   3   9 -15   33.89    8.10
  -3  -9 -15   10.89    7.67
   3  -9 -15   27.40    8.16
   3   9 -13   73.36    8.86
   3  -9 -13   61.79    8.37
  -3   9 -13   57.94    9.23
  -3   9 -13   75.40    8.54
  -3  -9 -13   69.82    8.59
   3   9 -13   85.86    9.21
  -3  -9 -11   37.82    6.97
   3  -9 -11   33.82    7.31
  -3   9 -11   33.56    6.22
   3   9 -11   20.19    5.92
   3  -9 -11   24.57    5.96
   3   9 -11   46.62    6.62
  -3  -9 -11   26.53    6.07
   3   9  -9  227.12   11.14
  -3  -9  -9  232.51    8.88
   3   9  -9  223.84   11.08
  -3  -9  -9  223.46   10.63
  -3  -9  -9  244.05   12.00
   3  -9  -9  209.51   11.46
  -3  -9  -9  227.46   12.49
  -3   9  -9  219.47   11.01
   3  -9  -9  223.62   10.76
  -3  -9  -7  103.48    4.72
   3   9  -7  100.58    6.44
   3  -9  -7  100.95    7.24
  -3  -9  -7  100.40    7.00
   3  -9  -7   94.36    6.07
  -3  -9  -7   94.27    7.23
  -3  -9  -5  649.09   16.88
  -3  -9  -5  617.17   18.09
   3   9  -5  638.72   19.18
   3  -9  -5  645.94   18.67
  -3  -9  -3  413.23   11.55
  -3  -9  -3  431.48   12.78
   3  -9  -3  399.11   12.19
  -3   9  -3  437.94   13.19
  -3  -9  -3  416.66   10.43
   3   9  -3  401.03   12.53
  -3  -9  -3  423.15   12.50
  -3  -9  -1 1045.12   25.72
  -3   9  -1 1006.77   29.62
   3   9  -1 1066.35   26.88
   3  -9  -1 1099.64   27.26
  -3  -9  -1 1083.97   26.54
  -3   9   1  952.30   24.45
   3  -9   1  930.92   25.29
  -3   9   3  544.87   15.60
  -3  -9   3  544.80   14.88
   3  -9   3  558.05   17.56
   3  -9   3  572.90   16.77
  -3   9   5  608.34   17.82
  -3  -9   5  569.22   15.04
   3  -9   5  576.46   18.34
   3  -9   5  578.98   18.43
   3  -9   7  110.47    7.53
  -3   9   7  123.06    7.27
   3  -9   7  112.14    7.42
  -3  -9   7  135.68    7.75
  -3   9   9  198.34   11.16
   3  -9   9  236.06   11.63
  -3  -9   9  213.76   11.53
   3  -9   9  202.10   11.81
  -3  -9  11   20.35    7.03
   3  -9  11   23.80    7.49
   3  -9  11   30.73    6.78
   3  -9  13   75.09   10.82
   3  -9  13   79.17   10.36
   3 -10 -14    2.45    6.98
   3  10 -14    0.62    6.74
  -3 -10 -14   -0.57    6.51
  -3  10 -14   -0.99    6.51
  -3  10 -14    0.69    7.38
  -3 -10 -12   16.32    6.97
   3 -10 -12   28.77    8.09
   3  10 -12   19.46    6.60
   3 -10 -12   18.90    5.77
   3  10 -12   33.06    6.66
  -3 -10 -12   22.63    6.25
  -3  10 -12   23.31    6.25
   3  10 -10   25.01    5.36
  -3 -10 -10   30.48    6.92
   3 -10 -10   19.57    5.87
  -3 -10 -10   20.64    5.16
   3 -10 -10   32.06    5.41
  -3  10 -10   24.94    5.65
   3  10 -10   20.40    5.45
  -3 -10 -10   24.79    6.15
   3 -10  -8   32.83    5.83
   3  10  -8   31.92    4.75
  -3 -10  -8   28.72    5.38
   3 -10  -8   41.97    5.59
  -3 -10  -8   40.88    5.58
   3 -10  -8   28.71    3.26
   3 -10  -8   28.75    4.38
  -3 -10  -8   22.54    4.22
   3  10  -8   40.79    4.90
  -3 -10  -6   70.66    3.48
  -3 -10  -6   66.35    5.75
   3  10  -6   61.47    5.03
  -3 -10  -6   69.75    4.57
   3 -10  -6   67.38    5.77
  -3 -10  -4   77.73    4.73
   3 -10  -4   82.87    5.16
   3 -10  -4   84.89    4.48
  -3 -10  -4   87.52    4.02
  -3 -10  -4   85.42    2.92
  -3 -10  -4   84.36    5.02
   3 -10  -2  309.49    9.61
  -3  10  -2  328.96   11.36
   3  10  -2  313.87    9.72
  -3 -10  -2  319.98    8.53
  -3 -10  -2  310.25    9.44
  -3  10   0  142.67    5.40
  -3 -10   0  151.51    4.88
   3  10   0  144.36    4.45
   3 -10   2  341.10   11.29
  -3  10   4   76.67    4.41
  -3  10   4   80.63    4.47
  -3 -10   4   77.53    4.01
   3 -10   4   80.43    5.51
  -3  10   6   57.64    4.81
   3 -10   6   64.12    5.56
   3 -10   6   72.09    5.61
  -3 -10   6   64.97    5.23
   3 -10   8   37.09    5.46
   3 -10   8   28.17    5.38
   3 -10   8   34.92    5.64
  -3  10   8   31.30    5.04
  -3 -10   8   25.32    4.91
   3 -10  10   34.73    7.03
  -3 -10  10   31.36    6.37
   3 -10  10   23.63    6.18
   3 -10  12   22.91    7.91
   3 -10  12   21.28    7.57
  -3  11 -15   24.17    9.08
   3  11 -15   40.60    8.58
   3 -11 -15   35.37    8.87
  -3 -11 -15   42.35    8.67
   3  11 -13  133.71   11.16
  -3  11 -13  127.95   11.50
   3  11 -13  154.22   11.18
  -3  11 -13  151.19   10.99
   3 -11 -13  172.11   13.16
  -3 -11 -13  142.92   11.06
   3 -11 -13  128.34   10.73
   3 -11 -11  119.20    8.96
  -3  11 -11  116.17    9.04
   3  11 -11  107.30    8.93
   3 -11 -11  101.84    9.96
   3  11 -11  118.63    9.12
  -3 -11 -11  104.84    8.31
  -3 -11 -11  118.05    9.70
  -3 -11  -9  533.73   20.01
  -3 -11  -9  546.68   21.00
   3 -11  -9  513.38   19.96
  -3  11  -9  512.83   19.43
  -3 -11  -9  564.55   16.35
   3  11  -9  523.00   19.48
   3 -11  -9  551.32   19.16
   3  11  -9  548.94   19.46
  -3 -11  -9  557.52   18.68
  -3 -11  -7  280.74    8.83
   3  11  -7  264.00   11.37
   3 -11  -7  271.43   12.19
  -3 -11  -7  269.32   12.20
   3 -11  -7  272.91   10.95
   3 -11  -5 1345.33   35.88
  -3 -11  -5 1377.65   35.23
   3  11  -5 1331.66   36.57
  -3 -11  -5 1345.34   33.63
  -3  11  -3 1159.01   31.21
  -3 -11  -3 1147.94   28.98
  -3 -11  -3 1159.69   30.14
   3  11  -3 1136.30   30.22
   3 -11  -3 1116.73   29.86
  -3  11  -1 2298.46   61.07
   3  11  -1 2272.71   57.63
  -3 -11  -1 2364.09   56.54
   3 -11  -1 2331.75   58.11
   3 -11   3 1071.88   31.83
  -3 -11   3 1138.23   28.79
  -3  11   3 1113.18   29.70
   3 -11   3 1155.11   30.77
  -3  11   3 1125.64   29.48
   3 -11   5 1235.19   34.34
  -3 -11   5 1217.65   30.95
  -3 -11   5 1266.24   32.64
   3 -11   5 1215.27   34.33
  -3  11   5 1225.30   33.53
  -3  11   7  272.18   11.07
   3 -11   7  245.91   11.77
   3 -11   7  261.74   12.00
  -3 -11   7  282.43   11.73
   3 -11   9  533.38   19.71
  -3 -11   9  516.11   19.64
   3 -11   9  521.78   20.35
  -3  11   9  495.27   18.97
  -3 -11  11   95.97    9.50
   3 -11  11   77.77    9.54
   3 -11  11   91.79    9.30
   3 -11  13  134.78   13.15
   3 -11  13  123.88   12.30
  -3  12 -14   -2.79    7.66
   3  12 -14    4.39    6.67
   3 -12 -14   -4.86    7.35
  -3 -12 -14   10.79    6.87
  -3  12 -14  -11.43    7.62
  -3 -12 -12    0.52    6.40
   3 -12 -12   -3.69    5.60
   3  12 -12    8.22    5.60
  -3 -12 -12   -3.41    5.67
   3  12 -12    7.86    6.06
  -3  12 -12    2.01    5.64
   3 -12 -12   -3.19    7.66
   3  12 -10    6.30    4.56
  -3 -12 -10    6.41    5.49
  -3 -12 -10    9.58    5.64
  -3 -12 -10   14.30    4.72
   3  12 -10    9.49    5.02
   3 -12 -10    8.08    4.48
  -3  12 -10    9.16    5.14
   3 -12 -10   14.36    6.08
   3 -12  -8   12.19    4.73
  -3 -12  -8   18.77    5.23
   3  12  -8   19.01    4.39
   3 -12  -8   22.29    4.97
   3 -12  -8   16.74    3.91
  -3 -12  -8    8.07    3.42
  -3 -12  -8   21.85    4.96
  -3 -12  -6   32.38    4.71
   3  12  -6   37.11    4.39
  -3 -12  -6   37.34    2.50
   3 -12  -6   42.50    4.95
  -3 -12  -6   39.50    3.72
   3 -12  -4   19.51    2.64
  -3 -12  -4   21.25    3.11
  -3 -12  -4   18.47    2.14
  -3 -12  -2  110.84    4.61
   3 -12  -2  108.92    4.65
  -3 -12  -2  105.24    3.58
  -3  12  -2  112.95    6.30
   3  12  -2  115.84    4.84
   3  12   0   27.17    1.17
   3  12   0   29.59    1.78
  -3 -12   0   26.72    2.21
   3  12   2  102.06    3.40
   3 -12   2  110.93    5.51
  -3 -12   4   14.97    2.33
  -3  12   4   20.31    2.81
   3 -12   4   17.34    3.81
   3 -12   6   30.61    4.84
   3 -12   6   39.79    4.80
  -3 -12   6   40.58    4.40
  -3 -12   6   37.75    2.69
  -3  12   6   40.97    4.06
   3 -12   6   33.39    4.56
   3 -12   8   16.47    4.80
  -3  12   8   15.59    4.29
   3 -12   8   15.93    4.77
  -3 -12   8   15.53    4.70
   3 -12  10   15.97    6.06
  -3 -12  10   22.45    6.23
   3 -12  10   15.28    6.18
   3 -12  12    0.68    6.92
   3 -12  12    1.45    7.54
  -3 -12  12    0.64    6.50
   3 -12  14   -1.58    8.98
   3  13 -15   33.49    8.38
  -3  13 -15   25.98    9.19
  -3 -13 -15   35.36    8.59
  -3  13 -13  119.56   10.40
   3 -13 -13  137.46   12.72
   3  13 -13  130.19   10.78
   3  13 -13  135.10   11.19
   3 -13 -13  121.81   10.58
  -3 -13 -13  118.34   10.17
   3 -13 -11  123.31   10.33
   3  13 -11  117.41    9.19
  -3  13 -11   99.96    9.19
  -3 -13 -11  113.87   10.92
   3  13 -11  105.12    9.05
  -3 -13 -11  113.04    8.78
   3 -13 -11   92.77    8.54
  -3 -13 -11  106.35    9.25
  -3 -13  -9  472.90   18.58
  -3  13  -9  466.24   18.28
  -3 -13  -9  478.99   17.00
   3  13  -9  486.14   17.83
   3  13  -9  469.54   18.06
   3 -13  -9  497.52   18.90
  -3 -13  -9  475.46   19.48
   3 -13  -9  468.64   17.35
   3  13  -7  363.44   13.93
   3 -13  -7  355.80   13.12
  -3 -13  -7  365.34   10.62
  -3 -13  -7  344.37   14.32
   3 -13  -7  336.32   14.36
  -3 -13  -5 1313.92   34.13
   3 -13  -5 1285.99   34.87
   3  13  -5 1329.33   35.90
  -3 -13  -3 1025.26   27.47
  -3  13  -3 1039.98   28.83
   3  13  -3 1041.69   27.67
  -3 -13  -3  998.73   26.13
   3 -13  -3 1050.56   27.34
   3 -13  -1 1848.10   45.51
  -3  13  -1 1788.07   48.65
   3  13  -1 1762.94   44.85
   3  13   1 1635.88   39.73
   3  13   1 1648.24   40.03
   3 -13   3 1081.27   31.45
  -3  13   3 1084.10   28.66
  -3 -13   3 1061.60   27.63
  -3 -13   5 1163.13   31.47
  -3  13   5 1185.67   32.51
   3 -13   5 1197.10   33.50
   3 -13   5 1175.31   33.37
  -3 -13   5 1189.47   30.19
  -3  13   7  344.06   12.87
   3 -13   7  333.79   14.40
   3 -13   7  345.75   14.09
  -3 -13   7  331.72   13.26
   3 -13   7  333.22   13.48
  -3  13   9  442.30   17.18
   3 -13   9  440.47   18.39
  -3 -13   9  409.59   17.39
   3 -13   9  441.56   18.07
   3 -13   9  434.68   18.13
   3 -13  11  102.87    9.96
  -3 -13  11   98.93    9.59
   3 -13  11   86.95    9.71
   3 -13  13  128.69   13.03
   3 -13  13  110.13   12.06
   3 -14 -14   16.93    7.27
  -3 -14 -14   12.94    6.92
  -3  14 -14    5.46    6.95
  -3  14 -14   16.43    8.17
   3  14 -14   11.37    7.29
  -3 -14 -12   12.73    6.61
   3 -14 -12   10.37    7.68
   3  14 -12    7.77    6.10
   3  14 -12    0.54    6.02
  -3 -14 -12   14.46    5.85
   3 -14 -12   14.83    5.92
  -3  14 -12   11.63    6.41
   3  14 -10   35.75    5.81
  -3 -14 -10   21.90    6.88
  -3 -14 -10   41.69    6.58
   3  14 -10   22.00    5.65
   3 -14 -10   27.97    5.40
  -3  14 -10   20.99    5.70
   3 -14 -10   29.42    6.44
  -3 -14 -10   27.74    5.45
  -3 -14  -8   48.78    6.36
   3 -14  -8   53.05    6.37
  -3 -14  -8   43.91    4.82
   3  14  -8   50.92    5.71
   3 -14  -8   46.53    4.95
  -3 -14  -6   47.45    5.22
   3 -14  -6   59.80    5.65
  -3 -14  -6   49.28    5.10
   3  14  -6   53.66    5.20
  -3 -14  -6   53.27    3.99
  -3 -14  -4  199.17    6.86
   3 -14  -4  207.05    7.83
  -3 -14  -4  204.61    8.22
   3 -14  -2  165.58    6.15
  -3  14  -2  160.10    8.01
   3  14  -2  161.70    6.23
  -3 -14  -2  157.19    4.92
   3  14   0  516.27   13.04
  -3 -14   0  516.55   14.55
   3  14   0  512.66   13.63
  -3  14   2  163.90    6.34
   3  14   2  160.94    5.26
  -3 -14   4  211.05    7.37
  -3  14   4  190.72    7.90
  -3 -14   6   47.09    4.91
  -3 -14   6   57.17    3.35
   3 -14   6   52.90    5.44
   3 -14   6   44.95    5.37
  -3  14   6   49.08    4.66
  -3  14   6   55.88    4.73
   3 -14   6   46.65    5.07
   3 -14   8   50.12    6.37
  -3  14   8   42.51    5.29
  -3 -14   8   59.75    6.33
   3 -14   8   52.23    6.37
  -3 -14  10   27.20    6.43
   3 -14  10   41.24    7.13
   3 -14  10   35.33    7.14
   3 -14  12    9.95    7.62
   3 -14  12   -0.74    7.80
  -3 -14  12    1.28    7.15
   3 -14  14   -5.77    9.12
  -3 -15 -15   12.80    7.77
   3 -15 -13   63.75    8.45
  -3 -15 -13   68.66    8.57
   3  15 -13   69.50    9.17
   3  15 -13   64.84    9.11
  -3  15 -13   72.26    9.11
   3 -15 -13   91.03   10.79
   3  15 -11   34.79    6.79
  -3 -15 -11   23.88    7.78
  -3 -15 -11   36.08    7.41
   3  15 -11   31.26    6.62
   3 -15 -11   28.80    7.24
  -3  15 -11   27.84    6.57
   3 -15 -11   26.90    5.95
  -3 -15 -11   38.92    6.31
   3 -15  -9  207.12   10.74
  -3 -15  -9  225.53   10.42
   3 -15  -9  220.67   12.67
  -3 -15  -9  210.29   11.66
   3 -15  -9  220.30   11.92
  -3 -15  -9  213.81   12.49
   3  15  -9  223.16   11.48
   3 -15  -7   95.89    7.38
   3 -15  -7   89.47    6.04
  -3 -15  -7   88.93    7.16
   3  15  -7   91.27    6.67
   3 -15  -5  514.59   17.31
  -3 -15  -5  499.01   14.98
  -3 -15  -3  260.23    9.14
  -3 -15  -3  263.78    7.84
   3 -15  -3  270.59    8.98
   3  15  -3  244.71    9.15
  -3  15  -1  638.83   21.25
   3  15  -1  639.56   17.54
   3 -15  -1  661.60   18.14
  -3 -15   1  526.89   14.67
   3  15   1  491.81   12.85
   3  15   1  497.76   12.60
   3 -15   3  308.03   12.95
  -3  15   3  320.99   10.53
   3 -15   5  459.33   15.78
  -3  15   5  450.00   14.78
  -3 -15   5  449.39   13.84
  -3  15   5  431.74   14.15
   3 -15   7  112.80    7.88
  -3  15   7  117.16    6.95
   3 -15   7  121.04    8.41
  -3 -15   7  113.36    5.07
  -3 -15   7  117.76    7.48
   3 -15   7  118.46    7.80
  -3 -15   9  206.52   11.51
   3 -15   9  214.64   12.36
   3 -15   9  213.53   12.26
  -3  15   9  198.12   10.89
   3 -15   9  216.05   12.44
   3 -15  11   36.68    8.03
   3 -15  11   26.98    7.65
  -3 -15  11   35.06    7.38
   3 -15  13   79.74   11.35
   3 -15  13   86.43   11.70
  -3 -16 -14   33.91    7.74
   3 -16 -14   27.23    7.97
   3  16 -14   35.05    8.11
  -3  16 -14   20.39    8.03
  -3  16 -12   10.00    6.59
  -3 -16 -12   11.73    8.11
   3 -16 -12    9.80    7.61
  -3 -16 -12    6.53    6.88
  -3 -16 -12    6.24    5.55
   3 -16 -12   13.16    6.06
   3  16 -12   15.00    6.33
   3  16 -12   10.13    5.82
   3  16 -10   32.04    6.10
  -3 -16 -10   30.74    7.27
  -3 -16 -10   43.57    7.04
  -3 -16 -10   31.73    5.48
   3  16 -10   29.75    6.02
  -3  16 -10   37.02    6.87
   3 -16 -10   28.10    5.48
   3 -16 -10   36.55    6.95
   3  16  -8   46.90    6.09
   3 -16  -8   45.16    6.30
   3 -16  -8   45.27    5.09
  -3 -16  -8   50.42    6.49
  -3 -16  -8   47.20    4.74
  -3 -16  -6   66.27    6.13
  -3 -16  -6   70.83    4.51
   3  16  -6   60.79    5.46
   3 -16  -6   66.31    5.03
  -3 -16  -6   68.14    5.68
   3 -16  -6   78.69    6.45
   3 -16  -4  230.10    8.51
  -3 -16  -4  229.10    9.06
  -3 -16  -4  224.87    7.52
  -3  16  -2   15.43    3.72
  -3 -16  -2   18.47    1.51
   3  16  -2   12.49    2.41
   3 -16  -2   16.27    2.30
  -3  16   0  302.95   10.17
   3  16   0  311.07    8.45
   3  16   0  325.94    9.10
  -3 -16   0  319.31   10.28
   3  16   2   17.28    1.92
  -3 -16   2   15.28    2.70
  -3  16   2   14.08    2.28
   3  16   2   12.87    1.51
  -3  16   4  199.66    8.22
  -3 -16   4  205.21    7.54
   3 -16   4  216.21    9.38
   3 -16   6   68.54    6.78
  -3 -16   6   64.14    3.77
   3 -16   6   58.12    5.71
  -3  16   6   60.54    5.21
   3 -16   6   75.04    6.09
  -3  16   6   63.48    4.80
   3 -16   8   46.41    5.97
  -3  16   8   45.59    5.51
   3 -16   8   45.72    6.27
  -3 -16   8   50.02    5.96
   3 -16   8   49.08    6.96
   3 -16  10   24.92    6.81
  -3  16  10   40.82    6.51
  -3 -16  10   33.02    6.52
   3 -16  10   22.20    6.46
   3 -16  10   29.96    6.96
  -3 -16  12   14.06    7.14
   3 -16  12    1.49    7.22
   3 -16  12   16.40    8.16
   3 -16  14   20.73    9.72
   3  17 -13   14.12    6.94
   3 -17 -13   32.54    7.43
  -3 -17 -13   24.46    6.93
   3  17 -13   38.95    7.57
  -3  17 -13   21.53    7.50
   3 -17 -13   34.04    8.76
   3  17 -11    7.28    5.63
  -3 -17 -11   -3.74    6.42
  -3 -17 -11   -2.16    5.29
   3 -17 -11    4.81    4.95
   3  17 -11    5.80    5.68
   3 -17 -11   -4.79    6.48
  -3 -17 -11    8.10    6.70
  -3  17 -11    1.11    6.08
   3 -17  -9   87.69    7.22
   3  17  -9   85.37    7.73
  -3 -17  -9   85.21    7.95
   3 -17  -9  100.24    8.72
  -3 -17  -9  102.41    6.91
  -3 -17  -9   92.19    8.76
  -3 -17  -7   14.15    4.56
   3 -17  -7    8.37    3.11
  -3 -17  -7    5.70    4.06
   3 -17  -7    5.93    4.43
   3  17  -7    8.52    3.79
  -3 -17  -5  112.24    5.16
   3  17  -5  119.56    6.75
   3 -17  -3   12.16    2.31
  -3 -17  -3   14.64    2.73
  -3 -17  -3   15.85    1.76
  -3  17  -1  114.69    5.23
   3 -17  -1  108.07    5.03
  -3  17  -1  110.97    7.60
   3  17  -1  100.28    4.59
  -3 -17   1   42.11    3.34
   3  17   1   37.82    1.94
   3  17   1   38.86    1.87
  -3  17   1   43.29    3.14
  -3  17   3   73.46    4.34
  -3 -17   5  101.89    5.39
   3 -17   5  107.15    7.74
  -3  17   5  102.20    5.94
   3 -17   5  102.21    6.67
  -3  17   5   92.05    5.45
  -3 -17   7   41.94    4.58
  -3 -17   7   48.88    3.70
   3 -17   7   58.14    6.02
  -3  17   7   49.82    4.91
   3 -17   7   43.91    6.46
   3 -17   7   50.60    6.23
  -3 -17   7   45.90    5.43
  -3  17   9   99.05    7.90
   3 -17   9  108.11    8.99
   3 -17   9  124.71    9.97
  -3 -17   9   95.52    8.32
   3 -17  11   10.96    7.06
   3 -17  11   15.46    6.86
  -3 -17  11   12.27    6.18
  -3 -17  13   23.00    9.12
   3 -17  13   38.81    9.58
  -3 -17  13   30.16    8.46
   3 -17  13   33.99    9.35
  -3  18 -14   -2.22    7.93
  -3 -18 -14   -0.55    6.97
   3 -18 -14    3.02    6.72
   3  18 -14    1.93    7.01
   3 -18 -12    4.64    7.02
  -3 -18 -12   10.39    7.72
  -3 -18 -12   -2.22    6.83
   3  18 -12    7.98    6.26
   3  18 -12   14.85    6.38
   3 -18 -12    7.95    5.74
  -3 -18 -12   -1.43    5.37
  -3  18 -12    5.29    6.48
  -3 -18 -10    9.21    6.10
  -3  18 -10   -0.56    5.74
   3  18 -10   15.08    5.86
  -3 -18 -10    7.94    6.19
   3 -18 -10    8.29    4.55
  -3 -18 -10   17.53    4.83
   3 -18 -10   19.68    6.65
   3  18  -8   29.96    5.34
   3 -18  -8   19.05    5.37
  -3 -18  -8   19.53    5.83
   3 -18  -8   21.40    4.29
  -3 -18  -8   22.38    4.16
   3 -18  -6   41.68    4.19
  -3 -18  -6   39.59    3.65
  -3 -18  -6   44.28    5.15
   3  18  -6   46.08    5.08
   3 -18  -6   41.35    5.13
   3 -18  -4   25.47    3.22
  -3 -18  -4   22.28    2.29
  -3 -18  -4   20.80    3.60
   3  18  -4   30.24    3.91
   3  18  -2   58.04    4.00
   3 -18  -2   59.25    3.79
  -3 -18  -2   58.24    2.70
  -3  18   0   93.35    4.68
   3  18   0   86.35    3.16
   3  18   0   79.57    3.66
  -3 -18   0   88.45    5.02
   3  18   2   58.75    2.84
   3  18   2   57.38    3.35
  -3 -18   2   60.72    4.39
  -3  18   2   63.54    3.93
  -3  18   4   23.26    3.02
   3 -18   4   35.50    4.30
   3 -18   6   37.90    5.20
   3 -18   6   33.50    5.71
  -3  18   6   37.72    4.08
  -3 -18   6   39.39    3.40
   3 -18   6   41.53    5.25
  -3  18   6   33.44    4.27
   3 -18   8   23.42    5.29
   3 -18   8   30.66    6.23
   3 -18   8   19.67    5.55
  -3 -18   8   21.57    4.79
  -3  18   8   15.28    4.30
  -3  18  10   14.98    5.24
   3 -18  10    1.99    6.07
   3 -18  10   19.46    6.52
  -3 -18  10   17.40    6.24
   3 -18  10   11.89    6.36
  -3 -18  12    0.64    7.06
   3 -18  12   -2.27    7.55
   3 -18  12   13.39    8.38
   3 -18  14   -5.42    9.85
   3 -19 -13   26.57    9.31
   3  19 -13   44.36    8.13
  -3 -19 -13   30.02    6.97
   3  19 -13   19.34    7.53
  -3  19 -13   27.47    8.21
   3 -19 -13   14.86    6.92
   3  19 -11   16.98    6.00
  -3 -19 -11    2.06    7.10
   3 -19 -11    2.43    5.00
  -3 -19 -11    3.87    4.89
   3  19 -11    5.83    5.33
  -3  19 -11    3.52    6.16
  -3 -19 -11   -2.73    6.54
   3 -19 -11   10.38    6.66
   3  19  -9   58.12    6.83
  -3 -19  -9   70.63    6.04
  -3 -19  -9   67.09    8.01
   3 -19  -9   63.53    7.53
   3 -19  -9   59.73    6.20
  -3 -19  -7   17.65    4.98
   3 -19  -7   12.69    4.63
  -3 -19  -7   14.11    4.54
   3 -19  -7    5.21    3.32
   3  19  -7    7.38    3.83
  -3 -19  -5  123.08    5.42
   3  19  -5  125.81    7.19
  -3 -19  -3   37.45    2.50
   3 -19  -3   40.33    3.44
  -3  19  -1  145.07    6.33
   3  19  -1  141.87    5.76
   3  19   1   49.77    3.07
  -3 -19   1   51.03    3.99
   3  19   1   49.67    2.41
  -3  19   1   51.46    3.54
  -3  19   3  123.10    5.82
   3  19   3  122.53    5.46
   3  19   3  106.76    4.65
   3 -19   5   83.86    6.29
  -3  19   5   90.43    5.60
  -3  19   5   82.74    5.17
   3 -19   5   67.68    7.13
  -3 -19   7   35.33    3.65
   3 -19   7   32.95    5.38
  -3  19   7   41.59    4.74
   3 -19   7   46.57    6.02
  -3 -19   7   42.12    4.67
   3 -19   7   44.70    6.52
  -3  19   9   73.21    6.91
   3 -19   9   66.96    7.78
   3 -19   9   67.83    8.27
  -3 -19   9   61.48    7.12
   3 -19  11    5.97    7.41
   3 -19  11   13.91    6.96
  -3 -19  11    5.29    6.52
  -3 -19  13   49.09    9.75
   3 -19  13   36.81    9.83
  -3 -19  13   37.65    8.85
   3 -19  13   40.08   10.40
  -3 -20 -14    7.58    6.60
   3 -20 -14    0.60    7.02
   3  20 -14   -4.55    7.09
   3  20 -12   27.01    7.18
  -3 -20 -12   23.35    9.27
  -3 -20 -12   29.94    7.82
   3 -20 -12   20.00    7.71
   3 -20 -12   24.52    6.48
  -3 -20 -12   29.01    6.71
  -3  20 -12   23.52    7.54
   3  20 -12   12.81    6.70
   3 -20 -10   20.65    6.69
   3  20 -10    9.42    5.82
  -3 -20 -10   14.33    6.57
  -3 -20 -10   18.65    4.96
   3 -20 -10   11.50    5.10
  -3  20 -10   20.11    7.04
  -3 -20 -10   18.26    6.44
   3 -20 -10   19.52    6.44
   3 -20  -8   53.94    5.41
  -3 -20  -8   50.10    5.04
   3 -20  -8   62.18    7.12
  -3 -20  -8   44.56    6.61
   3  20  -8   50.52    6.21
   3  20  -6   85.10    6.69
   3 -20  -6   92.76    7.01
   3 -20  -6   92.56    5.93
  -3 -20  -6  103.75    7.16
  -3 -20  -6   91.48    5.07
  -3 -20  -4   70.36    3.72
   3  20  -4   74.17    5.30
  -3 -20  -2  306.21    8.95
   3 -20  -2  310.19   10.37
   3  20  -2  300.77   10.48
   3  20   0   13.55    1.49
  -3  20   0   17.80    2.65
  -3 -20   0   15.31    3.09
  -3 -20   2  283.87   10.57
   3  20   2  283.55    9.35
  -3  20   2  270.23    9.81
   3  20   2  291.71    8.50
  -3  20   4   69.39    4.68
   3 -20   4   57.72    6.68
  -3 -20   4   70.68    5.54
   3 -20   4   66.29    5.64
  -3 -20   6   86.89    5.71
   3 -20   6   79.16    7.85
  -3  20   6   72.52    5.83
   3 -20   6   89.11    6.89
  -3  20   6   98.50    5.84
  -3 -20   8   49.28    6.18
   3 -20   8   55.83    6.94
   3 -20   8   55.28    6.80
   3 -20   8   43.51    7.63
  -3  20   8   60.06    5.86
  -3 -20  10   11.68    5.96
  -3  20  10   25.37    6.16
   3 -20  10   32.79    7.46
   3 -20  10   27.75    7.11
   3 -20  10   26.94    7.70
   3 -20  12   14.14    9.20
   3 -20  12   22.30    8.73
  -3 -20  12   30.85    7.80
  -3 -21 -13   39.03   10.40
   3 -21 -13   59.90   10.53
   3 -21 -13   48.77    8.25
  -3 -21 -13   76.64    8.79
   3  21 -13   47.94    8.94
   3  21 -13   66.84    9.14
  -3  21 -13   62.84    9.57
   3  21 -11   29.49    6.92
  -3 -21 -11   33.55    8.38
   3 -21 -11   29.87    7.46
   3 -21 -11   20.64    5.75
  -3 -21 -11   15.02    5.47
  -3  21 -11   41.87    7.97
   3  21 -11   30.15    6.66
  -3 -21 -11   27.27    7.03
   3 -21  -9  180.62   11.65
   3 -21  -9  176.02    9.92
   3  21  -9  167.90   10.83
  -3 -21  -9  172.51    9.08
  -3 -21  -9  154.39   11.32
   3  21  -7   58.90    6.45
  -3 -21  -7   70.77    6.93
  -3 -21  -7   86.57    7.17
   3 -21  -7   63.04    6.65
   3 -21  -7   82.61    5.90
  -3 -21  -5  338.95   13.01
   3 -21  -5  336.88   12.08
   3  21  -5  360.30   13.38
  -3 -21  -5  326.93   10.72
   3 -21  -3  254.35    9.52
  -3 -21  -3  270.56    8.30
  -3  21  -3  278.87   12.03
   3  21  -1  625.28   16.80
  -3  21  -1  640.14   18.76
   3  21   1  484.33   12.90
  -3 -21   1  473.60   15.45
   3  21   1  476.96   14.06
  -3  21   1  458.05   14.64
   3  21   3  305.12   10.35
  -3  21   3  302.46   10.83
   3 -21   5  320.88   15.04
  -3  21   5  311.13   11.09
  -3 -21   5  316.55   12.98
  -3  21   5  301.66   11.65
   3 -21   5  295.14   12.51
  -3  21   7   79.01    6.07
   3 -21   7   90.36    7.52
  -3 -21   7   72.69    5.84
  -3 -21   7   83.85    5.04
   3 -21   7   89.51    7.44
   3 -21   7   81.52    8.58
  -3  21   7   82.25    6.55
   3 -21   9  178.10   10.67
  -3  21   9  189.76   10.24
  -3 -21   9  144.64   10.25
   3 -21   9  151.63   11.92
   3 -21   9  167.64   11.37
   3 -21  11   33.28    8.71
  -3 -21  11   13.24    7.38
   3 -21  11   17.05    7.46
  -3 -21  11   17.11    6.80
  -3 -21  13   48.94   10.90
  -3 -21  13   54.30    9.75
   3 -21  13   61.32   11.43
   3 -21  13   51.13   11.59
   3  22 -14  -13.84    7.88
  -3 -22 -14    5.36    6.96
   3 -22 -14    3.03    6.99
   3  22 -12   40.62    7.90
  -3 -22 -12   21.48    9.07
   3 -22 -12   27.02    7.97
  -3 -22 -12   30.11    6.52
  -3  22 -12   38.51    8.52
   3 -22 -12   27.40    6.80
   3  22 -12   40.86    7.55
  -3 -22 -12   21.25    7.43
   3 -22 -10   18.84    6.97
  -3 -22 -10   42.40    7.95
   3 -22 -10   32.32    5.71
   3  22 -10   27.12    6.35
  -3  22 -10   38.46    7.64
   3 -22 -10   44.98    8.10
  -3 -22 -10   41.57    5.93
   3 -22  -8   38.63    6.28
  -3 -22  -8   40.38    6.83
  -3 -22  -8   37.33    4.65
  -3 -22  -8   53.72    6.96
   3 -22  -8   44.18    5.15
   3  22  -8   48.67    6.32
   3 -22  -6  124.76    8.38
   3 -22  -6  138.80    7.54
  -3 -22  -6  156.46    8.82
   3  22  -6  167.39    8.98
   3  22  -4   63.31    5.12
  -3 -22  -4   61.86    3.58
  -3  22  -2  371.83   15.56
   3 -22  -2  393.47   12.68
  -3 -22  -2  385.77   11.13
   3  22   0   16.31    1.77
  -3  22   0   16.75    2.68
   3  22   2  370.75   10.59
  -3  22   2  348.16   12.03
   3  22   2  358.39   11.58
  -3 -22   2  368.70   13.06
  -3  22   4   65.88    4.73
   3 -22   4   48.05    6.81
  -3 -22   4   47.57    5.01
   3 -22   4   52.39    5.32
  -3 -22   6  135.68    7.22
   3 -22   6  162.12   10.87
  -3  22   6  141.75    7.38
  -3  22   6  142.44    8.05
  -3 -22   6  148.49    9.10
   3 -22   6  151.00    8.87
  -3  22   8   39.86    5.29
   3 -22   8   52.45    7.04
   3 -22   8   33.79    5.99
  -3 -22   8   37.21    5.25
  -3 -22   8   45.77    6.11
   3 -22   8   35.26    7.36
  -3  22  10   26.67    6.24
   3 -22  10   45.99    7.74
  -3 -22  10   37.40    7.54
   3 -22  10   40.24    8.69
  -3 -22  10   32.67    6.96
  -3 -22  12   21.89    7.69
  -3 -22  12   13.22    8.42
   3 -22  12   18.71    8.31
   3 -22  12   35.95    9.55
  -3 -23 -13   83.90    9.13
   3 -23 -13   96.62    9.77
   3  23 -13  117.47   10.87
  -3  23 -13   88.24   10.91
   3 -23 -13   94.55   11.69
  -3 -23 -13   86.41   12.68
  -3 -23 -11   76.01   10.13
   3 -23 -11   83.28    9.79
  -3  23 -11   77.76    9.84
   3  23 -11   84.20    9.30
   3  23 -11   82.68    8.62
  -3 -23 -11   70.92    8.96
   3 -23 -11   77.22    8.14
  -3 -23 -11   86.09    7.69
  -3 -23  -9  270.97   14.95
  -3 -23  -9  315.94   12.56
   3  23  -9  288.26   14.57
   3 -23  -9  281.50   15.07
   3 -23  -9  302.44   13.49
   3  23  -7  224.93   11.52
   3 -23  -7  199.91   11.32
  -3 -23  -7  231.23   11.78
   3 -23  -7  227.37   10.35
  -3 -23  -7  229.27    9.24
   3 -23  -5  964.58   27.64
  -3 -23  -5  977.62   28.68
   3  23  -5  987.39   28.95
  -3 -23  -5  941.13   25.91
  -3  23  -3  794.93   26.30
  -3 -23  -3  825.53   21.75
  -3  23  -1 1428.29   38.65
   3  23  -1 1470.54   36.73
  -3  23  -1 1404.41   42.56
   3  23   1 1309.78   34.96
   3  23   1 1336.43   33.57
  -3 -23   1 1327.42   36.72
  -3  23   1 1346.32   35.73
  -3  23   3  820.20   24.39
   3  23   3  881.62   24.01
  -3  23   5  869.06   26.33
   3 -23   5  851.38   30.44
   3 -23   5  899.33   27.64
  -3 -23   5  943.30   28.21
  -3  23   5  901.45   25.53
   3 -23   7  223.19   11.56
  -3 -23   7  189.57    9.32
   3 -23   7  213.62   13.39
  -3  23   7  191.02   10.19
   3 -23   7  208.91   11.00
  -3 -23   7  208.92   11.75
  -3  23   7  219.67    9.79
   3 -23   9  254.89   14.13
  -3  23   9  284.33   12.93
   3 -23   9  266.06   16.01
  -3 -23   9  289.47   15.24
   3 -23   9  269.17   13.69
  -3 -23   9  255.63   13.32
   3 -23  11   76.36    9.75
  -3 -23  11   55.42    9.68
   3 -23  11   79.23   10.06
   3 -23  11   50.53    9.80
  -3 -23  11   58.89    8.49
   3 -23  13  101.17   13.06
  -3 -23  13   86.51   11.14
  -3 -23  13   80.20   12.62
  -3 -24 -14   -0.53    6.35
   3 -24 -14    0.61    6.95
   3  24 -14   12.01    7.33
   3  24 -12    5.65    7.09
  -3 -24 -12   12.50    8.87
   3 -24 -12   18.53    8.18
  -3 -24 -12   14.96    6.11
  -3  24 -12   12.45    7.88
   3 -24 -12   13.06    6.13
   3  24 -12   13.90    6.99
  -3 -24 -12    8.79    7.32
   3  24 -10    7.85    5.84
  -3 -24 -10    6.77    4.59
  -3 -24 -10    1.30    7.23
   3 -24 -10   -1.29    6.62
   3 -24 -10    1.38    5.11
  -3  24 -10    8.71    6.98
   3  24  -8   20.14    5.41
  -3 -24  -8   19.07    5.76
  -3 -24  -8   17.80    4.16
  -3 -24  -8   24.53    6.32
   3 -24  -8   13.23    5.56
   3 -24  -8    8.94    4.37
   3 -24  -6   31.90    4.19
  -3 -24  -6   20.23    4.57
   3  24  -6   28.00    5.13
   3  24  -4   81.80    6.07
  -3 -24  -4   85.49    4.30
  -3  24  -2   50.00    6.14
   3 -24  -2   46.87    4.02
  -3  24   0   39.03    3.67
   3  24   0   33.97    2.40
  -3  24   0   36.88    6.08
   3  24   2   42.36    3.69
  -3  24   2   39.47    3.68
  -3  24   4   79.91    5.49
  -3 -24   4   87.77    6.59
  -3 -24   6   26.24    5.12
  -3  24   6   34.12    4.56
  -3  24   6   26.11    4.04
   3 -24   6   37.93    6.79
   3 -24   6   30.45    5.23
  -3 -24   6   21.79    3.80
   3 -24   8   18.67    5.85
   3 -24   8   13.08    5.28
  -3  24   8   14.33    4.38
  -3 -24   8    9.94    4.31
   3 -24   8   12.12    6.47
  -3 -24   8   24.79    6.17
  -3 -24  10   19.27    6.97
  -3  24  10    5.69    5.37
  -3 -24  10   11.92    6.20
   3 -24  10   27.38    7.19
   3 -24  10    4.04    7.44
   3 -24  12   21.47    9.83
  -3 -24  12   10.39    7.67
  -3 -24  12    1.71    8.23
   3 -24  12    6.32    7.81
  -3 -25 -13   84.62    9.18
   3  25 -13  104.85   10.54
   3 -25 -13   77.60   11.39
   3 -25 -13  103.02   10.08
   3  25 -11   94.91    9.75
  -3 -25 -11   76.17   10.65
   3 -25 -11   62.09    9.71
  -3  25 -11   84.86   10.25
   3 -25 -11   89.63    8.43
  -3 -25 -11   85.05    7.93
  -3 -25 -11   68.89    8.89
   3 -25 -11   73.22    9.34
  -3 -25  -9  307.33   15.82
   3 -25  -9  303.25   15.64
  -3 -25  -9  284.51   12.25
   3 -25  -9  290.14   13.33
   3  25  -9  285.94   14.70
   3 -25  -7  246.53   11.00
  -3 -25  -7  234.32   12.15
   3  25  -7  251.45   12.30
  -3 -25  -7  251.61    9.79
   3 -25  -7  210.58   12.18
  -3 -25  -5  659.29   21.66
   3  25  -5  684.87   22.06
   3 -25  -5  682.39   20.64
  -3 -25  -5  649.05   18.88
  -3 -25  -3  674.00   17.98
  -3  25  -3  628.07   22.66
   3  25  -3  618.66   20.14
  -3  25  -1 1229.96   38.07
  -3  25  -1 1247.40   33.96
  -3 -25   1 1000.22   30.03
   3  25   1 1023.13   26.52
   3  25   1 1019.29   28.12
  -3  25   1 1073.72   28.80
   3  25   3  728.16   18.93
  -3  25   3  669.54   19.35
  -3 -25   3  672.91   20.94
   3 -25   5  589.28   23.62
  -3  25   5  623.62   19.56
  -3  25   5  593.53   18.37
  -3 -25   5  613.88   21.20
   3 -25   5  565.48   20.31
   3 -25   7  253.26   12.49
   3 -25   7  234.34   12.54
  -3 -25   7  237.05   10.63
   3 -25   7  243.60   14.90
  -3  25   7  261.93   12.04
  -3 -25   7  271.13   13.64
  -3  25   7  251.91   10.85
   3 -25   9  238.83   13.12
   3 -25   9  273.03   16.66
   3 -25   9  257.18   14.49
  -3  25   9  281.17   12.75
  -3 -25   9  262.74   13.48
  -3 -25   9  269.77   15.28
  -3 -25  11   66.37   10.20
   3 -25  11   84.04   10.55
   3 -25  11   79.69   10.06
   3 -25  11   65.52   10.79
  -3 -25  11   55.89    8.82
   3 -25  13   64.96   12.68
  -3 -25  13   88.82   11.12
   3  26 -14   15.51    8.43
   3 -26 -14   24.43    7.86
  -3 -26 -14   17.77    7.40
  -3 -26 -12    5.58    8.84
  -3 -26 -12   12.53    7.51
   3 -26 -12    4.18    7.26
  -3 -26 -12   12.06    6.06
   3 -26 -12    5.51    6.35
  -3  26 -12    5.83    7.85
   3  26 -12   16.00    6.95
   3  26 -12    9.72    7.38
   3 -26 -10   42.60    7.91
   3  26 -10   43.17    7.63
  -3 -26 -10   48.12    6.19
   3 -26 -10   45.42    6.56
  -3 -26 -10   53.45    8.74
  -3 -26  -8   59.02    5.26
  -3 -26  -8   51.35    7.29
   3 -26  -8   51.32    7.32
   3 -26  -8   52.88    5.93
  -3 -26  -8   59.13    7.77
   3  26  -8   51.66    6.76
   3  26  -6   71.89    7.00
   3 -26  -6   68.18    5.68
  -3 -26  -6   82.95    6.94
   3 -26  -4  174.82    8.08
  -3 -26  -4  183.98    6.94
   3  26  -4  177.84    9.16
  -3  26  -2   28.21    3.70
  -3  26  -2   33.72    5.64
  -3  26   0  288.64   10.70
  -3  26   0  290.48   14.57
   3  26   2   27.74    3.43
  -3  26   2   26.93    3.40
  -3 -26   4  156.60    9.35
   3  26   4  171.30    7.02
   3  26   4  167.88    7.91
  -3  26   4  159.00    7.96
  -3 -26   6   69.95    5.63
  -3  26   6   64.89    5.37
   3 -26   6   73.86    8.84
  -3 -26   6   78.77    7.62
  -3  26   6   70.33    6.01
   3 -26   6   61.82    6.47
   3 -26   8   54.20    7.28
  -3  26   8   60.05    6.23
   3 -26   8   61.58    7.53
  -3 -26   8   55.64    7.60
  -3 -26   8   57.58    6.22
   3 -26   8   56.86    9.26
  -3  26  10   43.88    6.89
   3 -26  10   39.64    8.15
  -3 -26  10   47.81    8.87
   3 -26  10   48.85   10.13
  -3 -26  10   25.23    7.05
  -3 -26  12   -2.66    8.38
   3 -26  12    8.81    8.37
   3 -26  12    5.93    9.52
  -3 -26  12   13.06    7.60
  -3 -27 -13   44.22    7.61
   3 -27 -13   42.41    8.20
   3  27 -13   46.03    8.59
  -3 -27 -11   39.18    9.17
   3 -27 -11   20.29    7.38
  -3 -27 -11   22.47    7.56
   3  27 -11   41.09    7.77
   3 -27 -11   40.54    8.61
   3 -27 -11   38.20    6.82
  -3 -27 -11   32.83    6.30
  -3  27 -11   34.45    9.16
   3 -27  -9  156.80   11.37
   3  27  -9  167.35   11.25
  -3 -27  -9  177.03    9.12
   3 -27  -9  149.45    9.64
  -3 -27  -9  152.24   11.57
   3  27  -7   68.34    7.31
  -3 -27  -7   76.59    7.59
   3 -27  -7   79.26    6.44
  -3 -27  -7   80.49    5.56
   3 -27  -7   79.36    7.56
   3 -27  -5  246.15   10.52
  -3 -27  -5  247.53    8.97
   3  27  -5  247.37   11.66
  -3 -27  -5  264.78   11.75
  -3 -27  -3  143.14    5.77
  -3  27  -3  128.96    9.12
  -3  27  -1  339.58   12.18
  -3  27  -1  334.57   15.36
   3  27   1  260.39    9.87
  -3  27   1  280.15   10.48
  -3 -27   3  135.25    8.43
   3  27   3  154.35    6.92
  -3  27   3  138.69    7.11
   3  27   3  127.12    4.05
   3  27   3  137.09    5.78
  -3 -27   5  229.63   11.61
   3 -27   5  197.48   10.69
  -3  27   5  208.25    9.75
  -3  27   5  213.85    8.99
  -3 -27   7   87.61    6.41
  -3 -27   7   77.58    5.83
  -3  27   7   82.00    6.29
   3 -27   7   77.58    9.72
  -3 -27   7   90.88    8.35
   3 -27   7   85.84    7.81
  -3  27   7   94.52    7.29
  -3 -27   9  133.85    8.89
   3 -27   9  137.33   11.15
   3 -27   9  137.10   12.75
  -3  27   9  160.69    9.55
   3 -27   9  141.91   10.51
  -3 -27   9  138.64   11.62
  -3 -27   9  139.47   10.12
   3 -27  11   23.30    8.46
   3 -27  11   30.48    8.57
  -3  27  11   28.13    7.18
   3 -27  11   41.30   10.78
  -3 -27  11   30.11    9.02
  -3 -27  11   26.16    7.18
   3 -27  13   19.10   11.43
  -3 -28 -14   24.83    7.41
   3  28 -14   15.76    8.55
  -3 -28 -12   -0.81    9.12
   3 -28 -12   -3.54    7.96
   3  28 -12   -4.39    7.21
  -3 -28 -12    4.16    5.86
   3 -28 -12   -1.12    6.17
  -3 -28 -12   -4.25    7.09
   3  28 -12   -2.67    7.41
  -3  28 -12   17.63    8.76
   3 -28 -10   36.21    8.11
   3  28 -10   56.25    8.12
  -3 -28 -10   47.48    6.12
   3 -28 -10   40.37    6.29
  -3 -28 -10   40.61    8.66
   3 -28  -8   79.94    8.25
  -3 -28  -8   72.06    8.23
  -3 -28  -8   81.44    5.97
   3  28  -8   84.13    8.51
   3  28  -6   23.58    4.92
   3 -28  -6   17.92    4.04
  -3 -28  -6   17.67    5.08
   3  28  -4  115.66    7.53
  -3 -28  -4  108.09    5.22
   3 -28  -4  103.87    6.37
  -3  28  -2   39.51    5.98
  -3  28  -2   41.28    4.24
  -3  28   0  437.01   14.73
  -3  28   0  439.42   19.00
  -3  28   2   42.52    4.07
  -3 -28   2   39.07    5.69
   3  28   2   40.42    3.92
   3  28   4  108.81    5.45
  -3  28   4  106.08    6.55
   3  28   4   90.19    3.05
   3  28   4  105.36    6.30
  -3 -28   4   92.51    7.60
  -3 -28   6   16.92    4.08
  -3  28   6   11.45    3.95
  -3  28   6   15.34    3.78
  -3 -28   6   20.72    5.54
   3 -28   6   14.85    4.89
   3 -28   6   15.71    6.44
  -3  28   8   77.08    6.65
   3 -28   8   67.19    7.85
   3 -28   8   76.79   10.00
  -3 -28   8   81.48    9.16
  -3 -28   8   71.28    6.76
   3 -28   8   85.10    8.89
  -3  28  10   46.70    7.09
   3 -28  10   25.05    9.37
  -3 -28  10   26.18    7.09
  -3 -28  10   46.11    8.72
   3 -28  10   48.48    8.49
   3 -28  10   36.42    7.49
   3 -28  12   10.59    8.48
  -3 -28  12   15.70    9.01
   3 -28  12   -1.04   10.04
  -3 -28  12    5.94    7.17
   3 -29 -13    4.17    7.19
  -3 -29 -13   20.24    7.02
   3  29 -13   16.06    7.84
   3  29 -11   13.72    7.15
   3 -29 -11   11.71    7.88
   3 -29 -11    6.68    7.47
  -3 -29 -11    3.02    7.90
   3 -29 -11   10.54    5.83
  -3 -29 -11    6.33    5.28
  -3  29 -11   -1.58    8.37
  -3 -29  -9   38.08    8.13
   3 -29  -9   36.35    7.47
  -3 -29  -9   44.37    5.59
   3 -29  -9   48.25    6.18
   3  29  -9   42.65    7.65
  -3 -29  -9   37.41    7.94
   3 -29  -7    1.55    4.64
  -3 -29  -7    9.40    5.31
   3  29  -7    5.41    4.80
   3 -29  -7    5.12    3.79
  -3 -29  -7    8.11    3.36
   3 -29  -5   74.37    5.79
   3  29  -5   81.45    6.94
  -3 -29  -5   79.07    6.89
  -3 -29  -3   13.13    2.45
  -3  29  -3   12.65    4.90
   3 -29  -3   11.95    3.29
  -3  29  -1   23.07    3.56
   3  29  -1   19.46    2.55
  -3  29  -1   23.49    5.71
  -3  29   1    1.60    2.60
   3  29   3   61.58    4.81
  -3 -29   3   65.51    6.44
   3  29   3   57.79    2.46
  -3  29   3   52.78    4.84
   3  29   3   63.42    3.98
  -3 -29   5   62.62    7.08
  -3  29   5   70.65    5.20
   3 -29   5   48.74    6.00
  -3  29   5   66.98    5.66
  -3  29   7   19.99    5.00
  -3 -29   7   24.25    6.56
  -3  29   7   26.20    4.56
   3 -29   7   22.38    5.82
  -3 -29   7   14.46    4.42
   3 -29   7   13.04    7.06
  -3  29   9   54.70    6.59
   3 -29   9   41.24    7.64
   3 -29   9   37.59    7.24
  -3 -29   9   49.14    6.31
   3 -29   9   23.52    9.36
  -3 -29   9   44.92    7.15
  -3 -29   9   39.62    7.93
  -3 -29  11   14.87    8.51
  -3  29  11   15.85    7.01
   3 -29  11   29.35   10.54
   3 -29  11   10.07    7.66
  -3 -29  11   16.05    6.97
  -3 -30 -12    5.77    9.21
   3 -30 -12   16.53    8.26
   3 -30 -12   10.82    6.51
  -3 -30 -12    5.52    5.90
   3  30 -12    8.96    6.91
  -3 -30 -12   -2.48    7.58
  -3  30 -12   -6.44    9.81
   3  30 -12    2.08    7.56
   3 -30 -10    8.24    6.74
  -3 -30 -10   14.21    7.73
  -3 -30 -10   10.98    5.03
   3 -30 -10   12.32    5.86
   3  30 -10   20.78    6.78
   3 -30  -8   20.05    4.84
  -3 -30  -8   26.26    4.48
  -3 -30  -8   25.20    6.72
   3 -30  -8   24.38    6.66
   3  30  -8   29.40    6.31
  -3 -30  -6   38.12    6.24
   3  30  -6   28.87    5.73
  -3 -30  -6   33.19    3.98
   3 -30  -6   29.11    4.58
   3 -30  -4   61.69    5.35
  -3 -30  -4   53.66    3.93
  -3  30  -2   62.59    7.10
  -3  30  -2   49.87    5.02
   3  30  -2   48.39    3.68
  -3  30   0   60.91    4.94
  -3  30   0   67.15    7.89
  -3  30   2   38.12    4.21
  -3 -30   2   38.36    5.89
   3  30   2   45.42    3.31
  -3  30   4   56.26    5.23
   3  30   4   63.06    4.36
  -3 -30   4   58.66    6.78
  -3 -30   6   26.37    4.47
  -3  30   6   32.36    4.34
   3 -30   6   33.60    7.91
  -3  30   6   33.92    5.21
   3 -30   6   28.88    5.65
  -3 -30   6   28.25    6.52
  -3  30   8   21.15    4.84
   3 -30   8   26.92    6.94
  -3 -30   8   27.79    5.37
  -3  30   8   34.12    5.80
  -3 -30   8   39.97    7.87
   3 -30   8   20.27    6.31
   3 -30   8   27.61    8.57
   3 -30  10   14.83    9.69
  -3  30  10    0.94    5.95
   3 -30  10   11.54    7.27
  -3 -30  10   10.25    6.30
   3 -30  10   -0.56    6.70
  -3 -30  10    4.13    7.45
  -3 -30  12    3.34    7.41
   3 -30  12   16.56    9.04
  -3 -30  12    9.69    9.00
   3 -30  12   12.27    8.54
   3 -30  12   -1.09   10.83
   3 -31 -13    5.97    7.10
  -3 -31 -13   19.67    6.90
   3  31 -13   20.42    8.21
   3  31 -11   -2.70    7.26
   3 -31 -11   -0.74    7.50
   3 -31 -11   13.66    7.63
  -3 -31 -11    7.75    8.13
  -3 -31 -11    4.66    5.14
   3 -31 -11    5.90    5.68
  -3  31 -11   -2.51    8.66
   3 -31  -9   38.65    6.15
  -3 -31  -9   30.20    5.29
  -3 -31  -9   17.03    7.42
   3  31  -9   28.13    7.47
   3 -31  -9   19.32    7.11
   3 -31  -7    1.53    4.14
   3  31  -7    9.76    5.27
  -3 -31  -7   12.51    3.57
   3 -31  -7    1.08    5.02
  -3 -31  -7    6.74    5.83
  -3 -31  -5   41.34    5.70
   3 -31  -5   37.32    4.82
   3  31  -5   46.40    5.88
  -3  31  -3   20.13    5.24
   3 -31  -3   19.52    3.82
  -3  31  -1  114.10    9.06
   3  31  -1   99.68    4.89
  -3  31  -1  101.17    6.33
  -3  31   1   46.29    7.22
  -3  31   1   46.24    4.50
   3  31   1   45.03    3.28
   3  31   3   46.86    3.75
  -3  31   3   43.16    4.63
  -3 -31   3   43.72    6.05
  -3  31   5   23.27    4.22
  -3  31   5   35.14    4.34
   3 -31   5   24.73    5.26
  -3 -31   5   33.44    6.16
  -3 -31   7   27.98    5.20
   3 -31   7   19.28    8.31
  -3 -31   7   28.14    6.71
  -3  31   7   22.42    5.00
  -3  31   7   30.58    4.85
   3 -31   7   34.17    6.53
   3 -31   9   28.30    6.98
   3 -31   9   38.83    9.98
  -3 -31   9   33.46    6.24
  -3 -31   9   32.07    8.89
  -3  31   9   39.80    6.29
   3 -31   9   36.68    7.67
   3 -31  11    5.34    9.73
  -3 -31  11   13.82    9.03
   3 -31  11    7.33    7.92
  -3 -31  11    5.65    6.89
  -3 -32 -12   25.42    6.54
   3 -32 -12   39.45    8.08
  -3 -32 -12   15.17    8.28
   3 -32 -12   24.00    8.79
  -3 -32 -12   22.70    9.80
   3 -32 -10   28.83    8.14
   3  32 -10   27.33    7.79
  -3 -32 -10   31.45    8.87
  -3 -32 -10   34.18    5.91
   3 -32 -10   29.01    6.69
  -3 -32  -8   38.54    7.75
  -3 -32  -8   38.08    4.95
   3 -32  -8   38.09    5.83
   3 -32  -8   52.36    7.83
   3  32  -8   53.47    7.55
  -3 -32  -6  121.05    9.23
   3 -32  -6  105.36    7.35
  -3 -32  -6  125.31    6.50
   3  32  -6  101.74    8.54
   3 -32  -4   53.28    5.22
  -3 -32  -4   47.88    3.92
   3  32  -4   50.86    5.92
   3  32  -2  302.65   10.50
  -3  32  -2  310.32   12.25
  -3  32  -2  296.43   15.10
  -3  32   0   13.66    3.38
  -3  32   0   12.13    5.59
   3  32   0   12.57    2.42
   3  32   2  275.14    9.44
  -3 -32   2  262.34   13.58
  -3  32   2  278.16   11.20
   3  32   4   36.72    2.07
  -3  32   4   50.64    4.95
   3  32   4   39.74    3.97
  -3 -32   4   51.24    6.90
   3 -32   6  113.98    8.80
  -3 -32   6  107.92    9.87
  -3 -32   6   93.79    7.20
  -3  32   6  110.49    7.92
  -3  32   6  106.86    6.81
  -3  32   8   49.15    6.05
   3 -32   8   42.89    7.38
  -3  32   8   43.73    6.67
   3 -32   8   48.47    9.76
  -3 -32   8   42.49    5.91
   3 -32   8   37.71    7.33
  -3 -32   8   51.07    8.83
   3 -32  10   23.09    9.99
  -3  32  10   43.72    7.11
  -3 -32  10   22.20    7.31
  -3 -32  10   12.31    9.00
   3 -32  10   38.85    8.85
   3 -32  10   24.87    7.40
  -3 -32  12   27.74    8.33
   3 -32  12   16.10   11.38
   3 -33 -13   26.92    7.96
   3  33 -13   37.30    9.07
  -3 -33 -13   23.05    7.45
   3  33 -11   31.31    8.46
   3 -33 -11   36.25    8.92
  -3 -33 -11   23.05    9.55
  -3  33 -11   17.49    8.77
  -3 -33 -11   29.94    6.33
   3 -33 -11   24.41    6.93
   3 -33  -9  108.60   10.30
  -3 -33  -9   82.72   10.19
  -3 -33  -9  101.53   10.78
  -3 -33  -9  108.36    7.63
   3 -33  -9  114.21    8.87
   3  33  -9   93.71    9.74
   3  33  -7   51.96    7.15
   3 -33  -7   46.30    5.95
  -3 -33  -7   63.46    5.28
   3 -33  -7   43.16    7.12
  -3 -33  -7   66.19    8.17
  -3 -33  -5  212.37   11.24
   3 -33  -5  196.44    9.73
   3  33  -5  199.01   11.07
  -3  33  -3  150.21    8.22
  -3  33  -3  138.32   10.15
  -3  33  -1  278.06   11.47
   3  33  -1  285.63    9.63
  -3  33  -1  289.42   14.88
  -3  33   1  292.61   15.89
   3  33   1  265.22    9.19
  -3  33   1  276.36   11.13
  -3 -33   3  156.42   10.44
   3  33   3  152.24    6.68
  -3  33   3  134.99    7.78
  -3  33   5  202.94    9.03
  -3  33   5  185.27    9.93
  -3 -33   5  196.54   12.32
  -3  33   7   60.63    5.98
  -3  33   7   59.64    6.77
   3 -33   7   61.39    7.79
  -3 -33   7   60.95    6.32
  -3 -33   7   64.89    9.10
   3 -33   9   93.83   13.08
   3 -33   9   91.04   10.20
  -3 -33   9   79.06    7.95
  -3  33   9   99.64    8.17
   3 -33   9   92.86    9.60
  -3 -33   9   71.43   10.69
   3 -33  11   12.44    9.73
  -3 -33  11    7.74    9.15
   3 -33  11   14.20    8.22
  -3 -33  11   13.42    7.40
   3 -34 -12   23.16    7.52
  -3 -34 -12   28.55    6.75
  -3 -34 -12   33.53    8.83
   3 -34 -10   21.62    8.04
   3 -34 -10    8.20    5.72
   3  34 -10   28.78    7.85
  -3 -34 -10   30.19    5.70
  -3 -34 -10   13.54    8.33
   3  34  -8   48.21    7.81
  -3 -34  -8   27.98    7.57
   3 -34  -8   39.93    7.05
  -3 -34  -8   31.17    4.84
   3 -34  -8   19.78    5.27
   3  34  -6   58.64    7.41
   3 -34  -6   56.39    6.07
  -3 -34  -6   61.18    7.64
  -3 -34  -6   62.82    5.07
   3 -34  -4   29.43    4.59
   3  34  -4   31.51    5.41
  -3  34  -2  208.36    9.71
   3  34  -2  198.79    8.00
  -3  34  -2  178.23   12.21
  -3  34   0    1.23    3.21
   3  34   0    3.04    2.36
  -3  34   2  183.76    8.87
   3  34   2  170.44    7.19
  -3 -34   4   29.09    6.30
  -3  34   4   23.87    4.38
   3  34   4   22.87    3.75
  -3 -34   6   45.99    7.93
  -3  34   6   59.94    6.48
   3 -34   6   57.27    7.33
  -3  34   6   63.55    5.73
   3 -34   8   29.33    7.23
   3 -34   8   34.32    9.96
  -3 -34   8   20.29    5.59
   3 -34   8   39.62    7.49
  -3  34   8   24.77    5.42
  -3  34   8   33.37    6.82
  -3 -34   8   26.65    8.06
  -3 -34  10   22.06    9.06
  -3  34  10   18.79    6.54
  -3 -34  10   14.40    6.69
   3 -34  10   20.30    7.62
   3 -34  10    7.79   10.48
   3 -34  10   20.57    8.27
   3 -35 -13   82.26   10.05
   3  35 -13   57.42   10.13
  -3 -35 -11   61.97   11.17
   3 -35 -11   81.38    8.80
   3 -35 -11   39.19    9.70
  -3 -35 -11   72.67    7.60
   3  35 -11   74.47   10.50
  -3  35 -11   53.99   10.89
   3  35  -9  189.34   13.09
   3 -35  -9  160.20   12.86
  -3 -35  -9  185.63   13.60
  -3 -35  -9  218.80   14.96
  -3 -35  -9  182.66   10.02
   3 -35  -9  195.94   11.50
   3 -35  -7  140.80   10.82
   3  35  -7  145.80   10.86
  -3 -35  -7  157.85    8.10
   3 -35  -7  143.00    9.25
  -3 -35  -5  404.07   16.90
   3 -35  -5  410.60   15.44
  -3 -35  -5  395.96   13.57
   3  35  -5  388.21   16.57
  -3  35  -3  507.44   17.74
  -3  35  -3  481.04   20.66
   3  35  -1  644.09   18.54
  -3  35  -1  661.42   20.74
   3  35   1  581.23   17.34
  -3  35   1  646.89   19.93
   3  35   1  575.39   19.22
  -3  35   1  629.61   25.24
  -3  35   3  458.27   16.61
   3  35   3  452.54   14.62
   3  35   3  496.41   16.37
  -3 -35   3  460.59   20.12
  -3 -35   5  382.92   18.16
   3  35   5  364.75   14.06
  -3  35   5  350.02   13.16
   3  35   5  328.64   12.73
  -3  35   5  362.79   14.65
  -3 -35   7  144.18    9.15
  -3 -35   7  136.84   12.11
   3 -35   7  161.04   10.93
  -3  35   7  157.94    8.84
  -3  35   7  153.69    9.91
  -3  35   9  166.49   10.22
   3 -35   9  156.84   16.24
  -3 -35   9  140.05   13.74
   3 -35   9  134.30   11.49
  -3 -35   9  154.81   10.15
   3 -35   9  128.91   11.79
  -3 -35  11   37.73    8.81
  -3 -35  11   51.29   11.74
   3 -35  11   63.75   10.11
   3 -35  11   67.57   13.51
   3 -36 -12    7.05    6.79
  -3 -36 -12   -1.98    8.76
   3 -36 -10   20.52    6.78
   3  36 -10   22.71    8.07
  -3 -36 -10   28.57    9.08
   3 -36 -10   17.70    7.98
  -3 -36  -8   20.90    7.42
   3 -36  -8   31.71    7.16
   3 -36  -8   25.34    5.88
  -3 -36  -8   29.32    4.95
   3  36  -8   23.11    7.00
  -3 -36  -6   41.63    7.09
   3  36  -6   50.88    7.28
   3 -36  -6   39.96    5.58
  -3 -36  -6   37.18    4.48
   3 -36  -4   45.67    5.57
   3  36  -2   56.86    4.47
  -3  36  -2   62.13    5.95
  -3  36  -2   55.28    7.63
   3  36   0   35.25    3.44
  -3  36   0   33.62    4.65
   3  36   2   54.05    4.15
  -3  36   2   55.69    5.48
   3  36   2   57.65    5.47
  -3  36   2   59.44    9.29
  -3 -36   4   31.42    7.21
   3  36   4   41.06    5.04
  -3  36   4   27.41    5.04
   3  36   4   31.93    3.97
  -3  36   6   30.19    4.82
  -3  36   6   40.62    5.72
  -3 -36   6   27.41    7.47
   3 -36   6   35.76    6.74
  -3  36   8   25.13    5.52
  -3 -36   8   15.83    8.59
   3 -36   8   23.06    6.93
  -3  36   8   22.24    6.26
  -3 -36   8   24.65    5.90
   3 -36   8   14.81    6.67
  -3 -36  10   17.31    7.57
   3 -36  10   20.22    7.57
   3 -36  10   18.63   10.72
   3 -36  10   24.68    8.41
  -3 -36  10   21.26    9.72
   3  37 -11   66.53   10.20
   3 -37 -11   51.61    9.98
  -3 -37 -11   57.62   11.10
  -3  37 -11   51.22   11.45
  -3 -37 -11   57.50    7.61
   3 -37 -11   50.72    8.21
   3 -37  -9  139.28   10.21
  -3 -37  -9  131.50    8.60
   3  37  -9  128.48   11.50
  -3 -37  -9  125.73   12.18
   3 -37  -9  136.24   11.95
  -3 -37  -7  159.69   11.77
   3  37  -7  172.13   11.66
   3 -37  -7  134.19   10.93
   3 -37  -7  169.12   10.09
  -3 -37  -7  157.60    8.35
   3 -37  -5  318.10   13.81
  -3 -37  -5  308.82   11.58
   3  37  -5  315.16   14.61
  -3  37  -3  344.86   17.20
  -3  37  -3  355.10   14.43
   3  37  -3  336.70   12.26
  -3  37  -1  475.13   21.19
   3  37  -1  510.21   15.49
  -3  37  -1  511.09   17.63
  -3  37   1  463.01   16.44
  -3  37   1  481.72   21.85
   3  37   1  458.79   14.35
   3  37   3  328.58   11.47
  -3  37   3  308.73   13.19
   3  37   3  327.75   12.82
  -3 -37   3  311.07   16.54
  -3  37   5  297.19   13.12
   3  37   5  261.97   11.13
  -3 -37   5  275.76   16.21
  -3  37   5  291.19   11.62
  -3 -37   7  159.71    9.77
  -3 -37   7  149.62   13.33
  -3  37   7  161.20    9.03
  -3  37   7  154.27   10.24
   3 -37   7  150.32   11.06
  -3 -37   9  123.80   13.44
   3 -37   9  116.81   11.63
  -3 -37   9  105.44    9.28
   3 -37   9  117.81   10.92
  -3  37   9  117.82    8.86
   3 -37  11   60.04   10.42
  -3 -37  11   52.55   12.51
  -3 -37  11   41.11    8.94
   3 -37  11   58.97    9.66
   3 -38 -12    4.13    6.95
   3 -38 -10   15.51    6.32
  -3 -38 -10   25.72    5.83
   3  38 -10   20.47    8.16
   3 -38 -10   26.46    9.05
  -3 -38 -10   22.22    9.17
  -3 -38 -10   30.54    9.22
  -3 -38  -8   44.08    8.21
   3 -38  -8   33.54    7.59
  -3 -38  -8   38.59    5.50
   3 -38  -8   29.15    6.46
   3  38  -8   29.99    7.93
  -3 -38  -6   35.35    7.22
   3  38  -6   34.99    6.90
   3 -38  -6   35.12    5.62
  -3 -38  -6   35.07    4.76
  -3  38  -4  127.59    8.63
  -3  38  -2   13.20    5.96
  -3  38  -2    7.23    3.89
   3  38  -2   12.28    3.22
  -3  38   0  229.96   10.86
   3  38   0  226.82    8.72
  -3  38   0  230.61   14.56
  -3  38   2    7.09    3.77
   3  38   2   13.12    3.23
  -3  38   2    0.82    6.74
   3  38   2    8.81    3.87
   3  38   4  109.50    6.56
  -3  38   4  114.86    7.90
   3  38   4  123.35    7.66
  -3 -38   4  120.09   11.22
  -3 -38   6   32.22    8.33
  -3  38   6   29.61    5.99
  -3  38   6   22.64    4.87
   3 -38   6   37.40    6.76
  -3 -38   8   26.74    9.07
   3 -38   8   51.26    8.31
   3 -38   8   32.52    7.89
  -3  38   8   34.07    6.07
  -3  38   8   38.79    7.06
   3 -38  10   30.15    8.37
  -3 -38  10   26.75    7.92
   3 -38  10   48.96    9.68
  -3 -38  10   43.81   10.80
   3 -39 -11   10.85    7.02
   3 -39  -9   62.77    7.77
  -3 -39  -9   60.76    6.64
  -3 -39  -9   61.54   10.35
   3 -39  -9   58.67    9.57
   3  39  -9   48.03    9.12
  -3 -39  -7   51.53    8.80
  -3 -39  -7   41.43    5.37
   3 -39  -7   41.84    6.30
   3  39  -7   53.66    8.14
   3  39  -5  133.29    9.69
   3 -39  -5  140.94    8.77
  -3  39  -3  105.89   10.37
   3  39  -3  107.42    6.54
  -3  39  -3  118.93    8.19
  -3  39  -1  134.75   11.27
  -3  39  -1  127.98    7.98
   3  39  -1  130.78    6.48
  -3  39   1  135.01   11.74
  -3  39   1  128.37    7.94
   3  39   1  119.83    6.11
   3  39   3  116.76    7.33
  -3  39   3  108.34    7.75
   3  39   3  117.49    6.35
  -3  39   5  151.13    8.04
  -3  39   5  117.81    8.67
   3  39   5  121.45    7.36
  -3 -39   5  131.88   12.09
  -3  39   7   47.11    7.07
  -3 -39   7   66.67   10.51
  -3 -39   7   40.54    6.53
   3 -39   7   70.38    8.61
  -3  39   7   54.31    6.16
   3 -39   9   50.91    8.71
   3 -39   9   63.05    9.51
  -3 -39   9   61.90   11.38
  -3 -39  11   33.83    8.75
   3 -39  11   10.01    8.03
   3 -40 -12    7.77    7.20
   3 -40 -10   36.24    7.27
   3  40 -10   16.52    7.97
   3 -40 -10   34.06    8.84
  -3 -40 -10   34.13    9.87
  -3 -40 -10   17.96    9.06
   3 -40  -8   24.26    7.59
  -3 -40  -8   32.76    8.66
  -3 -40  -8   29.79    5.37
   3 -40  -8   32.19    6.19
   3  40  -8   24.29    7.63
  -3 -40  -6   18.19    6.76
   3  40  -6   17.15    6.70
   3 -40  -6   23.99    5.55
  -3 -40  -6   38.30    4.85
   3  40  -4  122.24    7.35
  -3  40  -4  132.58    9.00
   3  40  -2    5.29    3.08
  -3  40  -2    7.19    4.42
  -3  40   0  135.77   11.41
   3  40   0  115.04    6.20
  -3  40   0  121.90    7.87
  -3  40   2   11.98    4.21
   3  40   2    9.92    3.18
   3  40   2    7.59    3.99
  -3  40   4  113.60    8.26
   3  40   4  101.13    6.53
   3  40   4  105.41    7.54
  -3 -40   4  102.39   10.77
  -3 -40   6   36.60    8.80
  -3  40   6   39.46    5.31
   3 -40   6   35.07    7.10
  -3  40   6   30.36    6.18
  -3 -40   8   30.52   10.14
  -3 -40   8   29.68    6.69
   3 -40   8   28.01    8.24
  -3  40   8   15.78    6.75
   3 -40   8   32.06    8.10
  -3  40   8   30.58    5.97
   3 -40  10   10.95    7.77
  -3 -40  10   20.32    8.13
   3 -40  10   18.18    8.69
  -3 -40  10   18.24   10.39
   3 -41 -11   13.39    7.09
   3  41  -9   22.04    8.03
  -3 -41  -9   11.80    8.33
   3 -41  -9   19.44    6.13
   3 -41  -9   23.89    8.40
   3 -41  -7   11.42    5.56
  -3 -41  -7   10.70    4.44
   3  41  -7   10.86    6.31
  -3 -41  -7   13.59    7.42
   3  41  -5   12.33    6.20
   3  41  -3    4.69    3.40
  -3  41  -3   10.61    4.61
  -3  41  -3    1.41    5.98
  -3  41  -1   20.72    7.14
   3  41  -1   21.95    3.61
  -3  41  -1   24.14    5.02
  -3  41   1    8.99    4.16
   3  41   1    7.33    3.07
   3  41   3   13.64    3.60
  -3  41   3   14.76    7.94
  -3  41   3   18.16    4.92
   3  41   3   19.50    4.60
  -3 -41   5    6.73    7.92
  -3  41   5   11.76    4.98
   3  41   5   10.22    4.06
  -3  41   5   16.34    4.50
  -3 -41   7   18.61    9.21
  -3  41   7   19.84    5.04
  -3  41   7   26.76    6.38
  -3 -41   7   12.68    5.98
   3 -41   7   21.20    7.02
  -3 -41   9   31.23   10.77
   3 -41   9   22.63    8.51
   3 -41   9   29.29    8.15
   3 -42 -10   22.46    6.83
  -3 -42 -10    4.15    9.21
   3 -42 -10   11.09    8.58
  -3 -42 -10   15.11    9.18
   3  42 -10    2.91    8.07
   3  42  -8   18.22    7.47
   3 -42  -8   20.10    7.65
  -3 -42  -8    8.47    8.27
   3 -42  -8   26.98    6.37
   3  42  -6   34.57    7.21
  -3 -42  -6   31.82    8.07
   3 -42  -6   49.29    6.59
  -3  42  -4   21.25    5.84
   3  42  -4   24.64    4.52
  -3  42  -2   43.50    5.95
  -3  42  -2   57.36    8.71
   3  42  -2   48.99    4.70
  -3  42   0   39.16    5.65
   3  42   0   40.03    4.06
  -3  42   2   44.67    9.57
  -3  42   2   58.39    6.31
   3  42   2   45.09    5.50
   3  42   2   47.77    4.57
  -3  42   4   23.44    5.47
   3  42   4   18.54    4.02
  -3 -42   6   54.95   10.07
  -3  42   6   41.95    5.70
   3 -42   6   30.59    7.46
  -3  42   6   41.90    6.55
  -3  42   8   22.56    6.82
   3 -42   8   30.88    8.43
  -3 -42   8   15.29    9.39
   3 -42   8   21.56    7.79
   3 -42  10   15.78    7.78
  -3 -42  10   23.87   11.65
   3 -42  10    7.71    8.36
   3 -43 -11    2.37    6.72
   3  43  -9   23.72    8.00
  -3 -43  -9   14.40    8.83
   3 -43  -9   25.57    7.03
   3 -43  -9    3.84    7.70
   3  43  -7   17.84    6.77
   3 -43  -7    8.03    5.56
  -3 -43  -7   19.48    7.63
  -3  43  -5   22.47    6.29
   3  43  -5   24.22    6.23
  -3  43  -3   10.22    7.00
   3  43  -3    5.93    3.66
  -3  43  -3    8.03    4.88
  -3  43  -1   29.19    5.38
   3  43  -1   19.38    3.74
  -3  43   1    4.72    4.35
  -3  43   1    7.18    7.05
   3  43   1    6.13    3.21
  -3  43   3    5.65    7.87
   3  43   3   14.57    4.46
   3  43   3   15.13    3.85
  -3  43   3    9.71    4.70
   3  43   5   11.82    4.41
  -3  43   5   16.50    5.31
  -3  43   5   10.12    4.24
  -3 -43   5    5.42    8.10
  -3 -43   7   22.84    9.14
  -3  43   7    9.74    5.04
  -3  43   7    2.71    6.06
  -3 -43   7    8.06    6.15
   3 -43   7   18.25    7.24
   3 -43   9    5.31    7.39
   3 -43   9    2.24    7.51
  -3 -43   9   17.79   10.22
  -3 -44 -10   12.93    9.72
   3 -44 -10   13.28    7.10
   3 -44  -8   32.25    7.04
   3  44  -8   35.63    8.38
   3 -44  -8   27.47    8.43
  -3 -44  -8   24.00    8.57
   3  44  -6   44.90    7.91
  -3 -44  -6   68.87    9.41
  -3  44  -4   34.39    6.09
   3  44  -4   30.13    4.92
   3  44  -4   26.13    6.38
  -3  44  -2  128.14   11.22
   3  44  -2  128.31    6.99
  -3  44  -2  112.81    8.57
  -3  44   0   10.70    6.89
   3  44   0    3.31    3.01
  -3  44   0    0.40    4.24
  -3  44   2  133.97    8.76
   3  44   2  116.89    8.14
  -3  44   2  127.15   12.87
   3  44   2  125.57    6.81
  -3  44   4   46.79   11.14
  -3  44   4   14.06    5.41
  -3  44   6   40.87    7.16
  -3  44   6   50.85    6.18
  -3 -44   6   56.70   10.94
   3 -44   6   48.69    8.41
   3 -44   8   25.53    8.14
  -3 -44   8   32.46   10.67
   3 -44  10   14.07    8.48
   3 -45 -11   13.31    8.19
  -3 -45  -9   31.78   10.12
   3  45  -9   27.99    8.79
   3 -45  -9   39.43    9.47
   3 -45  -9   53.90    8.16
  -3 -45  -7   32.62    9.05
   3  45  -7   56.17    8.72
   3 -45  -7   30.05    7.19
  -3  45  -5  114.58    9.49
   3  45  -5  127.25    8.07
   3  45  -5   96.43    9.31
   3  45  -3   86.05    6.34
  -3  45  -3   97.77    8.12
   3  45  -1   88.24    5.90
  -3  45  -1   94.13    7.71
  -3  45  -1   90.74   10.08
  -3  45   1  103.94   11.25
   3  45   1   89.60    5.96
  -3  45   1   95.55    7.68
  -3  45   3  111.85    8.29
   3  45   3   79.08    7.08
  -3  45   3  104.98   12.64
  -3  45   5   97.16    8.65
  -3  45   5  101.10    7.37
   3 -45   7   41.04    8.53
  -3  45   7   30.73    7.38
  -3 -45   7   29.73   10.44
   3 -45   9   40.04    9.17
  -3 -45   9   38.46   12.53
   3 -45   9   41.03    9.51
   3 -46 -10   10.76    7.55
   3 -46  -8    6.12    7.63
  -3 -46  -8    9.70    8.87
   3 -46  -8   17.98    6.81
   3  46  -8   15.32    7.61
  -3 -46  -6   66.15    9.80
  -3  46  -6   51.61    8.00
   3  46  -6   46.79    8.29
   3  46  -4   23.00    4.73
  -3  46  -4   10.32    5.34
   3  46  -4    5.43    5.91
  -3  46  -2  108.51    8.27
   3  46  -2  102.45    6.63
  -3  46  -2  116.47   11.15
  -3  46   0    5.46    4.92
  -3  46   0    2.37    6.89
   3  46   0    2.25    3.43
  -3  46   2   93.77   11.56
  -3  46   2  112.52    8.70
  -3  46   4   17.97    6.15
  -3  46   4   26.91    9.94
  -3  46   6   58.99    6.56
   3 -46   6   42.80    8.19
  -3 -46   6   51.76   11.44
  -3  46   6   51.25    7.57
  -3 -46   8   -2.29   11.03
   3 -46   8   31.61    8.25
   3 -47  -9   77.59    9.56
  -3 -47  -9   74.26   12.05
   3  47  -9   61.03    9.89
  -3 -47  -7   84.39   11.39
   3  47  -7  101.21   10.42
   3  47  -5  152.64   11.36
  -3  47  -5  174.39   11.58
   3  47  -5  177.32    9.93
  -3  47  -3  255.81   12.85
   3  47  -3  232.77   10.44
  -3  47  -1  304.31   17.27
  -3  47  -1  298.65   13.94
  -3  47   1  267.03   17.19
  -3  47   1  276.40   13.08
  -3  47   3  230.01   12.21
  -3  47   3  215.62   16.94
  -3  47   5  163.19   10.95
  -3  47   5  154.54    9.28
  -3  47   5  181.02   17.00
  -3 -47   7  100.96   14.60
   3 -47   7   98.28   10.95
  -3 -47   9   73.76   14.76
   3 -47   9   51.13    9.88
   3 -48 -10   11.50    7.48
   3  48  -8   13.32    7.76
   3 -48  -8   24.43    8.58
  -3 -48  -8   16.78    9.41
   3  48  -6   24.14    7.12
  -3 -48  -6   23.23    8.18
  -3  48  -6   19.21    7.12
   3  48  -4   34.65    7.18
  -3  48  -4   43.33    7.42
  -3  48  -2   23.27    7.91
  -3  48  -2   25.98    6.05
  -3  48   0   30.15    5.89
  -3  48   0   19.45    7.79
  -3  48   2    9.88    7.46
  -3  48   2    9.94    5.25
  -3  48   4   34.28   10.93
  -3  48   4   38.77    6.89
   3 -48   6   10.75    7.66
  -3  48   6   23.46    6.92
   3 -48   8   14.49    8.20
  -3 -48   8   -3.61   10.75
   3 -49  -9   57.81    8.85
  -3 -49  -9   72.82   12.01
   3  49  -7   81.11    9.93
  -3 -49  -7  105.55   11.93
   3  49  -5  125.49   10.39
  -3  49  -5  129.50   10.18
  -3  49  -3  198.27   11.43
  -3  49  -1  233.34   12.16
  -3  49  -1  180.02   14.18
  -3  49   1  192.36   15.25
  -3  49   1  217.64   11.80
  -3  49   3  166.71   15.51
  -3  49   3  178.86   11.06
  -3  49   5  159.83   16.35
  -3  49   5  131.31   10.00
  -3  49   5  132.73    8.74
   3 -49   7   84.49   10.69
   3 -50 -10   18.16    8.29
   3 -50  -8   21.06    9.44
  -3 -50  -8   25.59    9.88
   3  50  -8   25.96    8.22
   3  50  -6   24.20    7.60
  -3 -50  -6   15.44    8.28
  -3  50  -4   51.90    7.76
   3  50  -4   60.00    7.90
  -3  50  -2   16.23    5.91
  -3  50  -2   16.75    7.79
  -3  50   0   84.25    8.00
  -3  50   0   48.76    9.88
  -3  50   2    3.64    7.88
  -3  50   2   16.57    5.50
  -3  50   4   68.92   12.77
  -3  50   4   54.87    7.60
  -3  50   6   22.05   11.71
   3 -50   6   15.96    7.63
   3 -50   8   13.38    8.37
   3  51  -7   21.93    7.93
  -3 -51  -7   28.40    9.62
  -3  51  -5   53.77    8.16
   3  51  -5   42.95    8.03
  -3  51  -3   52.44    7.28
  -3  51  -1   46.76    7.19
  -3  51  -1   27.44    8.67
  -3  51   1   53.76    6.86
  -3  51   1   45.31    9.55
  -3  51   3   34.05   10.17
  -3  51   3   41.87    7.06
  -3  51   5   30.86   11.65
  -3  51   5   52.95    7.88
  -3  51   7   28.71   12.42
   3 -51   7   31.24    9.22
  -3 -52  -8   29.01    9.69
  -3 -52  -6   18.66    9.06
   3  52  -6   -0.59    6.58
   3  52  -4   46.48    7.71
  -3  52  -4   38.44    7.21
  -3  52  -2    5.71    7.24
  -3  52  -2    0.48    5.70
  -3  52   0   72.90   10.80
  -3  52   0   92.97    8.46
  -3  52   2    0.99    5.73
  -3  52   2    7.35    8.72
  -3  52   4   41.53    7.58
  -3  52   4   52.21   11.63
   3 -52   6    9.99    7.90
  -3  52   6   14.99   10.91
  -3 -53  -7   15.92    8.82
   3  53  -7    6.21    7.49
   3  53  -5   12.70    6.90
  -3  53  -3    5.97    5.91
  -3  53  -1    3.38    5.49
  -3  53  -1   13.26    7.84
  -3  53   1    5.84    5.75
  -3  53   1   16.85    8.35
  -3  53   3   18.02    6.54
  -3  53   3   17.61    9.39
  -3  53   5  -11.00   11.28
  -3  53   7    4.71   11.34
  -3 -54  -6    9.51    8.77
   3  54  -6   21.08    7.64
  -3  54  -2   14.44    6.29
  -3  54  -2   13.32    8.57
  -3  54   0   15.59    6.10
  -3  54   0   17.04    8.64
  -3  54   2   15.28    6.42
  -3  54   2   15.78    9.30
  -3  54   4   12.39   10.04
   3 -54   6   21.21    8.58
  -3  54   6   23.79   11.71
  -3 -55  -7   14.52    9.52
   3  55  -5    8.78    6.60
  -3  55  -1    8.45    8.25
  -3  55  -1   12.39    6.18
  -3  55   1   12.54    6.37
  -3  55   1    9.88    8.69
  -3  55   3   -1.96    9.25
  -3  55   5    8.67   10.84
   3  56  -6   29.09    8.29
  -3 -56  -6   17.03    9.46
  -3  56   0   -2.01    6.31
  -3  56   0    3.46    8.49
  -3  56   2   49.95   10.66
  -3  56   4   16.40   10.39
  -3  56   6   45.68   13.20
  -3 -57  -5   13.52    8.98
  -3  57  -1   33.47    9.84
  -3  57   1   33.24   10.55
  -3  57   3   42.13   11.48
  -3  57   5   21.17   11.72
  -3  58   0   13.19    8.77
  -3  58   2   56.75   11.51
  -3  58   4    6.08    9.97
  -3 -59  -5   69.31   10.51
  -3  59  -1   81.49   12.02
  -3  59   1   94.23   12.94
  -3  59   3   76.57   13.70
  -3  60   0    8.01    8.68
  -3  60   2    5.62    9.82
  -4   0 -14   93.82   10.30
   4   0 -14   89.75   10.33
   4   0 -12  133.61   10.35
  -4   0 -12  165.92   11.01
  -4   0 -10  240.60   12.70
   4   0 -10  253.63   11.99
  -4   0 -10  206.76   10.04
   4   0 -10  230.80   11.38
   4   0  -8  702.11   22.28
   4   0  -8  704.09   22.33
   4   0  -8  721.26   22.58
  -4   0  -8  730.94   23.73
  -4   0  -8  691.40   21.25
   4   0  -6  350.46   12.04
  -4   0  -6  327.17   13.24
   4   0  -6  368.02   12.33
   4   0  -4 2713.61   67.71
   4   0  -4 2762.09   67.98
   4   0  -4 2698.88   68.40
   4   0  -2  134.07    4.77
  -4   0  -2  126.85    5.96
   4   0  -2  126.38    4.55
  -4   0  -2  128.03    4.59
  -4   0   0 3890.61   93.75
  -4   0   0 3826.34   94.92
  -4   0   2  124.00    4.57
  -4   0   2  130.92    5.12
   4   0   2  126.99    5.11
   4   0   4 2819.79   69.91
   4   0   4 2798.91   69.51
   4   0   4 2700.13   70.06
   4   0   6  265.05    9.67
   4   0   6  244.29   10.56
  -4   0   6  276.20   11.05
   4   0   8  743.56   24.64
   4   0  10  148.95    9.06
   4   0  10  154.93   10.80
   4  -1 -15    3.82    7.13
   4   1 -15   -3.82    7.71
  -4   1 -15   -7.75    8.15
  -4  -1 -15   -1.90    7.18
   4  -1 -13    8.02    6.38
  -4   1 -13    4.70    6.19
  -4  -1 -13   -4.02    6.47
   4   1 -13   12.60    6.29
  -4   1 -11    5.40    4.41
  -4  -1 -11    2.51    4.48
   4  -1 -11   -0.47    4.90
   4   1 -11   13.78    5.35
  -4   1 -11    3.47    5.17
  -4  -1 -11    4.34    5.10
   4   1 -11    4.37    4.80
  -4  -1 -11   12.78    6.14
  -4  -1  -9   14.89    5.27
  -4   1  -9   15.76    5.24
   4  -1  -9   24.99    4.54
   4   1  -9   20.15    4.65
  -4  -1  -9   26.48    4.17
  -4   1  -9   21.26    4.14
   4  -1  -9   21.03    4.56
   4   1  -9   20.78    4.47
   4  -1  -9   24.74    5.34
   4  -1  -7   28.49    3.82
  -4  -1  -7   21.44    4.38
   4  -1  -7   25.16    3.94
   4   1  -7   23.25    4.09
  -4   1  -7   22.58    4.56
   4  -1  -7   22.20    3.78
   4   1  -7   23.20    3.69
   4   1  -5   74.19    4.32
   4  -1  -5   73.38    4.42
   4   1  -5   70.56    4.28
   4  -1  -5   72.08    4.57
   4   1  -5   74.94    4.67
   4  -1  -5   65.62    4.18
   4  -1  -3   50.39    3.38
   4   1  -3   53.58    3.27
  -4  -1  -3   58.39    4.35
  -4   1  -3   57.16    4.35
   4   1  -3   55.34    3.08
   4  -1  -3   57.76    3.08
   4   1  -1  136.85    4.24
  -4  -1  -1  134.51    5.63
  -4   1  -1  144.47    5.74
   4  -1  -1  129.12    4.47
   4   1  -1  142.50    4.40
   4   1   1  128.64    4.72
  -4  -1   1  129.78    4.33
  -4  -1   1  144.49    4.91
  -4   1   1  138.55    4.82
  -4   1   1  136.46    4.52
  -4  -1   1  141.77    5.01
   4   1   3   52.92    3.60
   4  -1   3   50.16    3.64
  -4   1   3   53.59    3.65
  -4  -1   3   52.03    3.57
   4   1   5   68.77    4.23
   4  -1   5   74.91    4.60
  -4   1   5   67.66    4.89
  -4  -1   5   81.24    5.32
  -4   1   7   22.83    4.35
  -4  -1   7   21.99    4.13
   4   1   7   23.42    3.42
   4   1   7   24.55    4.38
   4  -1   7   15.59    4.27
   4  -1   9   16.77    4.47
   4   1   9   12.76    4.05
   4  -1   9   16.86    5.47
   4   1   9   31.04    6.13
   4  -1  11   11.43    5.13
   4   1  11   -1.22    6.14
   4  -1  11   19.02    6.79
   4   2 -14   67.77    9.81
   4  -2 -14   74.00    9.70
  -4   2 -14   83.14   10.06
  -4  -2 -14   50.16    9.16
  -4   2 -12  116.63    8.27
   4   2 -12  113.86    9.18
   4   2 -12  115.50    9.42
   4  -2 -12  101.91    9.12
  -4  -2 -12   98.50    9.40
  -4   2 -12  104.84    9.61
   4   2 -10  185.31   10.12
  -4  -2 -10  158.90    9.72
  -4  -2 -10  163.94   10.57
  -4   2 -10  161.83   10.54
   4   2 -10  186.64   10.28
  -4  -2 -10  166.95    8.46
  -4   2 -10  147.73    8.74
   4  -2 -10  172.24   10.01
   4  -2 -10  191.74   10.89
   4   2  -8  588.91   19.74
   4  -2  -8  615.24   20.07
   4   2  -8  592.38   19.68
  -4   2  -8  589.85   19.16
  -4  -2  -8  604.01   18.39
   4   2  -8  611.48   19.92
   4  -2  -8  595.16   19.55
  -4   2  -8  622.00   21.08
  -4  -2  -8  611.62   21.10
   4  -2  -8  606.78   19.80
   4   2  -6  292.60   10.87
   4   2  -6  307.51   10.93
  -4  -2  -6  293.09   12.26
  -4   2  -6  293.19   12.20
   4   2  -6  310.44   11.23
   4  -2  -4 2040.85   52.08
   4   2  -4 2006.37   51.35
   4  -2  -4 2044.79   51.59
   4   2  -4 2055.04   51.09
   4  -2  -2  268.47    7.87
   4  -2  -2  259.98    7.60
  -4  -2  -2  231.67    6.83
  -4   2  -2  233.74    7.88
  -4  -2  -2  227.13    8.72
  -4   2  -2  240.40    8.83
   4   2  -2  248.09    7.32
   4   2  -2  257.16    7.42
  -4  -2   0 3363.08   83.44
   4  -2   0 3490.49   83.51
  -4   2   0 3369.07   82.48
  -4   2   0 3364.06   83.36
   4   2   0 3376.22   82.00
  -4  -2   0 3396.95   81.95
  -4  -2   2  142.65    4.98
  -4   2   2  152.76    5.25
  -4   2   2  152.78    5.60
  -4  -2   2  157.85    5.72
   4  -2   2  132.12    5.57
   4   2   2  132.60    5.36
  -4  -2   2  149.73    4.54
   4  -2   4 2144.25   54.85
   4   2   4 2143.42   53.78
   4   2   4 2134.59   54.55
   4   2   6  186.89    8.66
   4  -2   6  162.60    8.38
   4  -2   6  175.63    7.86
   4   2   6  177.86    7.34
  -4  -2   6  195.65    9.10
  -4   2   6  203.87    8.94
   4  -2   6  166.72    8.61
  -4   2   8  676.12   22.85
   4  -2   8  659.28   21.00
   4   2   8  665.90   22.57
   4  -2   8  640.96   22.55
   4  -2  10   97.87    9.40
   4  -2  10   97.98    7.76
   4   2  10  106.54    7.57
   4   2  10   94.41    8.92
   4  -2  12  119.80   11.73
   4  -3 -15   19.11    7.66
   4   3 -15   20.96    7.58
  -4   3 -15   14.49    8.45
  -4  -3 -15    8.16    7.31
   4  -3 -13    4.58    6.08
   4   3 -13    8.58    6.56
  -4  -3 -13   16.86    6.76
  -4   3 -13   16.87    6.99
  -4  -3 -11   41.83    6.31
  -4   3 -11   34.87    5.79
  -4  -3 -11   16.01    6.44
   4  -3 -11   26.51    5.78
   4   3 -11   35.69    6.24
   4   3 -11   23.75    5.57
  -4  -3  -9   62.59    6.70
  -4   3  -9   56.59    6.61
  -4  -3  -9   51.34    5.85
   4   3  -9   60.59    6.11
   4  -3  -9   44.54    6.00
   4  -3  -9   42.23    5.37
   4   3  -9   46.12    5.55
  -4  -3  -9   50.56    4.74
  -4   3  -9   44.09    5.14
   4  -3  -7  146.08    7.46
  -4   3  -7  152.38    8.60
  -4  -3  -7  137.88    8.47
   4  -3  -7  145.31    7.67
   4   3  -7  149.34    7.58
   4  -3  -7  143.20    7.30
   4   3  -5  160.70    6.78
   4   3  -5  166.97    7.20
   4   3  -5  170.13    6.72
   4  -3  -5  159.95    6.79
   4  -3  -3  328.09   10.42
  -4   3  -3  329.77   11.34
   4  -3  -3  327.23    8.68
   4   3  -3  322.61    9.36
  -4  -3  -3  323.69   11.40
   4   3  -3  322.36   10.28
   4  -3  -3  340.36   10.08
   4   3  -3  338.90    9.86
  -4  -3  -1  247.24    8.44
  -4   3  -1  249.37    8.43
   4  -3  -1  248.61    7.67
   4  -3  -1  242.39    7.35
   4   3  -1  244.27    6.81
  -4  -3   1  244.97    7.50
  -4  -3   1  243.50    7.46
   4  -3   1  248.18    8.46
  -4   3   1  238.50    7.23
   4   3   1  238.50    6.66
  -4  -3   1  238.27    6.77
   4   3   1  243.26    7.19
  -4   3   3  337.66   10.52
   4  -3   3  326.88   10.78
   4   3   3  324.93   10.21
  -4  -3   3  323.78   10.64
   4  -3   5  164.31    7.37
   4   3   5  172.72    6.48
   4  -3   5  160.63    7.79
  -4  -3   5  153.98    7.70
  -4   3   5  166.81    7.62
   4   3   7  154.68    6.89
   4   3   7  144.48    8.29
   4  -3   7  139.86    8.22
  -4   3   7  140.18    8.21
   4  -3   9   52.02    7.01
   4   3   9   50.17    6.74
   4   3   9   42.37    4.93
   4  -3   9   47.30    5.73
   4  -3  11   19.32    7.02
   4  -3  11   35.82    6.33
   4   4 -14   46.44    8.08
  -4   4 -14   39.30    8.59
   4  -4 -14   55.61    8.47
   4   4 -12   80.31    8.51
  -4   4 -12   76.59    8.44
  -4  -4 -12   78.04    8.27
   4   4 -12   80.19    8.37
  -4  -4 -12   82.80    9.60
  -4   4 -12   73.35    7.50
   4  -4 -12   71.96    8.26
  -4  -4 -10   90.79    8.42
   4  -4 -10   84.69    8.15
  -4  -4 -10   67.73    5.55
   4  -4 -10   82.82    7.25
  -4   4 -10   62.75    6.54
   4   4 -10   75.19    7.27
   4   4 -10   92.24    7.37
  -4  -4 -10   74.35    7.14
  -4  -4  -8  387.63   15.12
   4  -4  -8  329.29   13.49
  -4   4  -8  326.35   13.00
   4   4  -8  345.85   13.38
  -4   4  -8  357.42   14.61
   4   4  -8  332.58   13.20
  -4  -4  -8  348.91   11.80
   4  -4  -8  336.54   13.20
  -4  -4  -6   73.09    4.20
   4   4  -6   78.52    5.32
  -4   4  -6   73.39    5.97
   4   4  -6   70.53    4.80
   4  -4  -6   75.18    5.72
  -4  -4  -6   73.47    6.03
   4   4  -6   84.56    5.08
   4   4  -4  976.46   25.71
   4  -4  -4 1004.08   26.37
   4  -4  -4  967.18   26.92
  -4  -4  -4  992.55   27.11
   4   4  -4  976.10   26.12
   4  -4  -2   90.11    3.53
  -4   4  -2   92.04    4.60
   4   4  -2   85.06    3.94
   4  -4  -2   96.47    3.88
  -4   4  -2   92.72    4.99
   4   4  -2   89.76    3.46
  -4  -4   0 1723.16   41.80
  -4  -4   0 1748.80   42.59
   4  -4   0 1761.24   43.69
  -4   4   0 1668.37   42.81
   4  -4   2   82.16    4.72
  -4   4   2   69.35    3.64
  -4   4   2   70.04    3.47
  -4  -4   2   68.18    2.83
   4   4   2   75.83    3.31
  -4  -4   2   70.16    3.71
   4   4   4 1136.47   28.96
   4  -4   4 1126.52   31.05
   4   4   4 1112.88   30.14
  -4  -4   4 1130.99   29.87
  -4   4   4 1114.62   30.14
  -4   4   6   21.21    3.62
   4  -4   6   20.26    3.97
  -4  -4   6   17.70    4.05
   4   4   6   14.74    3.74
  -4  -4   6   20.16    3.66
   4  -4   6   12.20    3.48
   4   4   6   19.35    2.76
   4  -4   6   15.19    3.90
  -4   4   8  426.83   16.94
   4  -4   8  464.99   17.56
   4  -4   8  454.55   16.30
   4   4   8  462.05   17.34
   4   4  10   26.35    5.07
   4  -4  10   37.83    6.05
   4  -4  10   43.47    6.99
   4  -4  12  116.47   11.49
   4   5 -15    5.08    7.55
   4  -5 -15    0.64    7.32
  -4  -5 -15   -0.62    7.32
  -4   5 -15   -1.34    7.70
   4  -5 -13   -2.29    6.32
   4   5 -13   11.98    6.26
  -4   5 -13   -9.29    7.32
   4   5 -13    5.75    6.16
  -4  -5 -13   -1.10    5.97
  -4  -5 -11   18.35    5.52
   4  -5 -11   11.51    6.24
   4   5 -11   13.28    5.12
   4   5 -11   10.97    5.47
  -4  -5 -11   11.99    6.39
   4  -5 -11    5.22    5.05
  -4   5 -11    7.36    4.76
  -4  -5  -9    7.21    4.05
   4  -5  -9    4.87    4.59
  -4  -5  -9   12.03    3.35
   4   5  -9    6.41    4.24
   4   5  -9    9.62    4.08
  -4  -5  -9   13.15    5.23
   4  -5  -9    8.86    4.21
  -4   5  -9    4.48    3.95
   4  -5  -7   52.83    4.61
   4   5  -7   42.23    4.48
  -4  -5  -7   47.50    5.75
  -4   5  -7   49.84    5.58
   4  -5  -7   47.42    4.89
  -4  -5  -5   63.47    5.35
   4   5  -5   54.26    4.24
   4   5  -5   50.75    3.86
   4  -5  -5   58.66    4.01
   4   5  -3  129.75    5.40
   4   5  -3  119.15    4.75
  -4   5  -3  120.13    6.16
  -4   5  -3  133.33    5.39
   4  -5  -3  122.82    4.12
  -4  -5  -3  135.42    5.63
   4  -5  -3  126.33    5.58
   4  -5  -3  120.73    5.04
   4  -5  -1   57.51    2.90
   4  -5  -1   54.70    3.08
   4   5  -1   59.91    2.18
  -4   5   1   59.47    2.96
  -4  -5   1   62.19    3.15
   4  -5   1   63.34    3.91
  -4   5   3  132.88    5.51
  -4  -5   3  128.62    5.72
  -4  -5   3  131.08    5.00
   4  -5   3  127.05    5.80
   4   5   3  134.77    5.25
  -4  -5   3  115.18    3.45
   4  -5   5   63.58    4.92
  -4   5   5   50.39    4.37
  -4  -5   5   58.85    4.81
   4  -5   5   59.55    4.76
   4   5   5   54.62    3.32
  -4  -5   5   61.30    4.46
  -4   5   7   38.95    4.74
   4  -5   7   52.68    5.51
   4  -5   7   39.31    5.31
   4   5   7   37.53    4.99
  -4  -5   7   42.96    5.08
   4   5   9    8.95    4.81
   4  -5   9    1.97    4.61
   4   5   9    9.48    3.76
   4  -5   9   12.57    4.75
   4  -5  11   11.30    6.62
   4  -5  11   17.55    6.18
   4  -5  13   11.27    7.61
  -4   6 -14   19.74    8.11
   4  -6 -14   28.21    7.83
  -4  -6 -14   33.46    7.84
   4   6 -14   31.75    8.19
   4   6 -12   53.41    7.72
  -4  -6 -12   70.74    8.04
   4   6 -12   60.24    7.68
  -4   6 -12   53.56    7.09
  -4  -6 -12   65.10    8.77
  -4   6 -12   49.26    7.77
   4  -6 -12   63.24    7.88
   4  -6 -10   59.59    7.18
   4   6 -10   59.29    6.47
   4   6 -10   41.07    6.18
   4  -6 -10   55.32    6.25
  -4  -6 -10   46.98    5.97
  -4  -6 -10   41.81    7.00
  -4   6 -10   44.63    5.85
   4  -6  -8  264.33   11.67
  -4  -6  -8  246.14   11.04
   4   6  -8  260.45   11.12
   4  -6  -8  263.96   11.21
  -4  -6  -8  267.05   12.65
   4   6  -8  258.10   11.34
  -4  -6  -6   91.59    6.47
  -4  -6  -6  102.42    4.65
  -4  -6  -6   99.79    6.99
  -4   6  -6  107.16    6.91
   4   6  -6  109.92    6.11
   4  -6  -6  106.97    6.67
   4   6  -6  100.26    5.55
   4   6  -4  673.41   18.85
   4  -6  -4  676.75   19.15
   4  -6  -4  673.50   19.84
  -4  -6  -4  705.88   19.91
  -4   6  -2  177.96    7.37
   4   6  -2  184.32    6.41
   4  -6  -2  190.56    6.07
  -4   6  -2  173.07    7.37
  -4  -6  -2  186.23    6.40
   4  -6  -2  188.13    6.35
   4   6  -2  189.79    5.75
  -4   6   0 1808.40   44.90
  -4  -6   0 1789.49   44.41
   4  -6   0 1806.50   45.57
   4  -6   2  134.45    6.27
  -4  -6   2  141.63    4.70
  -4  -6   2  143.86    5.64
  -4   6   4  741.10   21.16
   4  -6   4  728.31   22.30
   4   6   4  754.08   21.12
  -4  -6   4  740.84   20.76
   4   6   4  755.00   19.44
  -4  -6   6   47.35    4.82
   4   6   6   52.98    4.83
   4  -6   6   46.56    4.95
   4  -6   6   55.86    5.24
  -4   6   6   49.31    4.64
  -4  -6   8  318.53   13.74
   4   6   8  333.74   14.13
  -4   6   8  327.63   14.10
   4  -6   8  345.69   13.71
   4  -6   8  334.12   14.47
   4  -6  10   20.87    5.77
   4  -6  10   19.76    6.30
   4  -6  12   81.96    9.63
   4  -6  12   93.21   10.71
  -4  -7 -15   -0.60    7.38
  -4   7 -15    5.48    7.65
   4  -7 -15    1.90    7.48
   4   7 -15   -8.25    8.01
   4   7 -13   12.23    6.41
   4  -7 -13   -5.73    6.26
  -4   7 -13    2.53    6.86
  -4   7 -13   12.87    5.94
  -4  -7 -13    2.16    6.26
   4   7 -13    2.31    6.40
  -4  -7 -13   -1.70    7.19
  -4  -7 -11    6.85    6.10
   4  -7 -11   12.32    6.36
   4   7 -11   11.93    5.35
  -4  -7 -11    3.60    4.79
   4  -7 -11    3.81    5.00
   4   7 -11   13.11    5.50
  -4   7 -11    7.85    5.11
  -4  -7  -9   22.84    5.76
   4  -7  -9   13.70    5.13
  -4   7  -9   13.39    4.66
   4  -7  -9   14.52    4.34
   4   7  -9   18.67    4.91
  -4  -7  -9   16.89    3.39
  -4  -7  -9   16.17    4.32
   4   7  -9   21.70    4.70
   4   7  -7   20.94    3.81
   4  -7  -7   17.69    4.49
   4  -7  -7   14.48    1.52
  -4  -7  -7   12.82    4.39
  -4  -7  -7   18.38    2.70
   4  -7  -7   26.83    4.21
   4  -7  -7   17.53    3.55
  -4  -7  -7   20.74    4.64
   4  -7  -5   91.82    5.12
  -4   7  -5   93.36    6.27
  -4  -7  -5   95.60    3.96
   4   7  -5   92.71    5.42
  -4  -7  -5   97.25    6.25
   4   7  -5   87.13    4.83
  -4  -7  -3  113.75    5.16
   4   7  -3  110.99    5.03
  -4   7  -3  103.36    5.13
   4  -7  -3  106.99    4.73
   4   7  -3  112.29    4.48
   4  -7  -1   96.28    4.03
  -4  -7  -1   96.97    3.60
   4   7  -1   89.52    3.73
   4   7  -1   92.51    2.92
  -4  -7  -1   92.95    3.09
   4  -7  -1  103.51    4.38
  -4   7   1  101.66    4.22
   4  -7   1  105.77    5.12
  -4  -7   1  103.83    4.24
  -4   7   3  121.34    5.27
  -4  -7   3  120.47    4.89
  -4  -7   3  114.92    5.62
  -4   7   5   92.55    5.52
  -4  -7   5   94.26    5.37
   4   7   5   87.35    3.94
   4  -7   5   84.44    5.92
   4  -7   5   84.36    5.87
  -4   7   7   22.75    4.29
  -4  -7   7   19.39    4.32
   4   7   7   22.82    4.47
   4  -7   7   22.13    4.75
   4  -7   7   15.86    4.36
  -4   7   9   25.93    5.56
  -4  -7   9   21.50    5.43
   4  -7   9   25.04    5.73
   4  -7   9   20.97    5.47
   4  -7  11    7.01    6.59
   4  -7  11    9.85    6.10
   4  -7  13    8.36    8.18
  -4   8 -14   31.00    8.51
   4  -8 -14   37.46    8.36
  -4  -8 -14   60.63    9.02
   4   8 -14   56.50    8.88
   4   8 -12  109.00    9.34
  -4   8 -12   78.66    8.25
   4   8 -12   81.75    8.85
  -4  -8 -12   88.99    8.57
  -4  -8 -12  106.54   10.40
   4  -8 -12   98.25    9.94
   4  -8 -12   85.99    8.63
   4   8 -10   79.57    7.60
  -4   8 -10   79.03    7.34
  -4  -8 -10   90.67    8.64
   4  -8 -10   96.98    7.53
   4  -8 -10   95.88    8.48
   4   8 -10   88.47    7.70
  -4  -8 -10   76.55    6.93
   4  -8  -8  380.19   14.49
   4   8  -8  350.21   13.92
  -4  -8  -8  342.65   13.20
   4   8  -8  342.54   13.58
  -4  -8  -8  389.42   15.46
  -4  -8  -8  343.44   15.08
   4  -8  -8  334.50   13.45
  -4  -8  -6  137.67    7.98
  -4  -8  -6  152.31    8.47
  -4  -8  -6  144.92    5.55
   4  -8  -6  156.19    8.14
   4   8  -6  153.18    7.45
  -4  -8  -6  142.84    6.73
   4   8  -6  160.83    7.10
  -4  -8  -4  781.84   20.51
   4   8  -4  746.63   20.71
   4  -8  -4  762.55   21.09
  -4  -8  -4  740.29   19.33
  -4  -8  -4  765.30   21.69
   4  -8  -4  780.62   21.97
  -4  -8  -2  209.62    7.11
  -4   8  -2  191.16    8.33
   4  -8  -2  224.88    7.24
   4   8  -2  214.53    7.18
   4   8  -2  218.98    6.42
  -4  -8  -2  215.32    6.06
  -4  -8   0  826.72   20.82
  -4   8   0  797.70   21.45
   4  -8   0  813.21   22.07
  -4  -8   0  810.47   20.05
  -4  -8   2  151.99    5.06
  -4  -8   2  162.40    6.19
   4  -8   2  157.68    6.88
  -4   8   4  867.95   24.17
  -4  -8   4  863.44   23.64
   4   8   4  872.64   21.90
   4  -8   4  834.40   25.67
  -4  -8   6   56.04    4.97
  -4   8   6   62.83    5.11
   4  -8   6   53.19    5.10
   4  -8   8  405.22   16.80
  -4  -8   8  435.31   16.33
  -4   8   8  422.56   16.39
   4  -8   8  404.33   16.78
   4  -8   8  439.04   16.51
   4  -8  10   43.14    6.66
   4  -8  10   43.03    7.31
   4  -8  12  117.76   11.09
   4  -8  12  127.13   11.90
  -4   9 -15    8.36    7.73
   4   9 -15   -3.17    7.73
  -4  -9 -15   -0.59    7.51
  -4   9 -13   18.79    6.60
   4  -9 -13   23.09    7.19
   4   9 -13   25.51    7.20
  -4   9 -13   25.93    7.59
   4   9 -13   20.78    7.25
  -4  -9 -13   20.40    6.90
  -4  -9 -13   27.61    8.07
  -4  -9 -11   16.09    6.58
   4  -9 -11    6.69    5.24
   4   9 -11   17.26    5.76
  -4   9 -11   18.49    5.75
   4   9 -11   12.98    5.42
  -4  -9 -11   22.03    5.60
   4  -9 -11   10.97    6.68
   4  -9  -9   89.63    7.62
  -4   9  -9   67.07    6.93
  -4  -9  -9   79.57    7.89
  -4  -9  -9   93.97    8.41
   4   9  -9   77.55    7.21
   4   9  -9   78.70    6.77
  -4  -9  -9   67.62    6.34
   4  -9  -9   98.23    7.13
  -4  -9  -7   65.06    6.13
   4  -9  -7   53.40    5.99
  -4  -9  -7   69.08    6.43
   4  -9  -7   66.33    5.14
   4  -9  -7   45.68    2.95
  -4  -9  -7   69.09    3.69
   4   9  -7   57.55    5.23
   4   9  -5  309.49   11.13
   4  -9  -5  299.78   10.61
  -4  -9  -5  314.81    8.85
   4   9  -5  297.20   10.41
  -4  -9  -5  311.39   10.19
   4  -9  -3  197.53    6.99
   4   9  -3  194.41    7.15
  -4  -9  -3  198.69    7.29
  -4  -9  -3  182.16    5.11
  -4   9  -3  196.49    7.83
   4   9  -3  199.08    6.52
  -4  -9  -3  193.65    6.07
   4   9  -1  240.18    6.62
   4   9  -1  254.24    7.62
   4  -9  -1  257.70    8.16
  -4  -9  -1  264.47    6.88
  -4  -9  -1  250.57    7.43
  -4  -9   1  237.96    6.49
  -4  -9   1  253.01    7.82
   4  -9   1  251.99    8.87
  -4   9   3  203.48    7.51
  -4   9   3  194.39    7.37
  -4  -9   3  206.71    7.94
  -4  -9   3  201.20    6.91
   4  -9   5  317.03   11.96
   4  -9   5  304.54   12.29
  -4   9   5  303.43   11.14
   4  -9   5  296.42   12.00
  -4   9   5  290.68   10.90
   4  -9   7   62.71    6.17
  -4  -9   7   56.50    5.51
   4  -9   7   68.85    6.27
  -4   9   7   64.91    5.60
   4  -9   9   91.05    8.36
   4  -9   9   82.62    7.87
  -4  -9   9   85.21    7.72
  -4   9   9   77.82    7.49
   4  -9  11    6.46    6.44
   4  -9  11   19.71    6.63
   4  -9  13   28.54    9.00
   4  10 -14   62.12    9.18
  -4 -10 -14   60.54    8.74
  -4  10 -14   51.71    9.61
   4 -10 -14   76.03    9.50
  -4 -10 -12  115.12    9.59
   4  10 -12  119.53    9.73
  -4  10 -12  117.54    9.45
   4 -10 -12   99.90    9.49
  -4 -10 -12  121.52   10.69
   4  10 -12   98.74    9.37
   4 -10 -12  107.51   10.56
   4 -10 -10  157.49    9.61
  -4 -10 -10  151.38   10.74
  -4  10 -10  145.84    9.59
   4  10 -10  165.30   10.02
   4  10 -10  146.91    9.54
  -4 -10 -10  141.12    9.02
   4 -10 -10  170.76   10.83
   4 -10  -8  501.11   19.30
  -4 -10  -8  529.94   19.74
   4 -10  -8  542.75   18.80
  -4 -10  -8  538.93   19.59
   4  10  -8  503.96   17.76
  -4 -10  -8  513.97   17.42
   4  10  -8  495.79   18.14
   4 -10  -8  525.97   17.90
   4 -10  -6  295.97   11.84
   4  10  -6  298.09   10.43
  -4 -10  -6  263.38    9.80
   4  10  -6  278.58   10.97
  -4 -10  -6  267.80    8.25
  -4 -10  -6  264.72   11.40
  -4 -10  -4 1990.44   51.59
   4  10  -4 1994.69   50.61
  -4 -10  -4 2028.25   50.12
  -4 -10  -4 1989.93   48.64
   4 -10  -4 2020.67   51.10
  -4 -10  -2  115.66    4.43
   4  10  -2  130.26    4.19
  -4  10  -2  105.31    6.28
   4  10  -2  130.65    4.99
  -4 -10  -2  114.22    4.77
  -4 -10  -2  107.57    3.56
   4 -10  -2  130.41    5.13
  -4 -10   0 2827.21   69.23
   4 -10   0 2832.25   70.71
   4 -10   2   92.49    5.39
  -4 -10   2  101.93    4.86
   4 -10   4 1971.50   53.69
   4  10   4 2008.56   48.72
  -4 -10   4 2022.18   50.87
   4 -10   4 1881.62   52.55
  -4  10   4 2014.38   51.44
  -4  10   6  192.87    8.69
   4 -10   6  163.94    8.92
   4 -10   6  173.72    9.27
  -4  10   8  564.88   19.79
   4 -10   8  559.75   20.25
   4 -10   8  548.21   20.47
  -4 -10   8  566.72   19.89
   4 -10   8  553.91   20.52
   4 -10  10   93.31    9.40
  -4 -10  10   98.74    8.87
   4 -10  10   91.54    8.86
   4 -10  12  128.33   11.98
   4 -10  12  133.87   11.89
  -4 -11 -15   14.04    7.43
  -4 -11 -13   -7.55    7.25
   4 -11 -13    3.31    7.92
   4  11 -13    3.32    6.49
   4  11 -13    2.88    6.00
  -4 -11 -13   -1.06    5.92
   4 -11 -13    3.44    6.00
  -4  11 -13    5.29    6.96
  -4  11 -13    4.45    6.19
   4  11 -11   10.84    5.63
  -4 -11 -11    4.78    4.86
   4  11 -11   -1.94    4.91
   4 -11 -11    3.38    5.29
  -4  11 -11    2.81    5.30
  -4 -11 -11    7.67    6.41
   4 -11 -11   10.60    6.49
  -4 -11  -9   35.79    6.75
   4 -11  -9   29.65    5.69
   4 -11  -9   28.25    5.01
   4  11  -9   31.89    5.10
   4  11  -9   28.02    5.27
  -4 -11  -9   36.57    6.29
  -4 -11  -9   35.61    4.99
  -4 -11  -7   24.67    4.93
  -4 -11  -7   21.13    2.41
   4  11  -7   21.51    4.25
   4 -11  -7   13.36    4.51
  -4 -11  -7   15.15    4.59
   4 -11  -7   18.90    3.83
   4  11  -5   55.65    4.08
  -4 -11  -5   64.97    3.86
  -4 -11  -5   59.04    2.48
   4  11  -5   57.93    4.59
   4  11  -3   53.16    3.61
  -4 -11  -3   51.07    2.53
  -4  11  -3   51.32    4.17
   4 -11  -3   52.94    3.52
  -4 -11  -3   54.79    3.75
  -4 -11  -3   52.08    3.46
   4  11  -1  107.29    4.23
  -4 -11  -1  108.95    3.64
   4  11  -1  107.18    3.28
   4 -11  -1  118.95    4.95
  -4 -11  -1  111.56    3.77
   4 -11   1  107.61    5.58
  -4  11   3   48.99    3.38
  -4 -11   3   45.77    3.09
  -4  11   5   61.50    4.46
  -4  11   5   64.41    4.58
  -4 -11   5   53.10    2.37
   4 -11   5   57.69    5.24
   4 -11   5   65.66    5.55
   4 -11   7   19.65    4.96
  -4 -11   7   14.89    4.13
   4 -11   7   16.70    4.98
  -4  11   7   16.28    3.99
  -4 -11   9   34.81    6.16
   4 -11   9   34.24    6.29
   4 -11   9   39.05    6.64
   4 -11   9   27.94    5.91
  -4  11   9   32.90    5.94
   4 -11  11    5.25    6.65
   4 -11  11    4.29    6.19
   4 -11  13   -3.12    7.97
   4  12 -14   98.09   10.11
  -4  12 -14   87.31   11.09
   4 -12 -14   73.01    9.71
  -4 -12 -14   81.04    9.59
   4  12 -12  121.39    9.98
   4  12 -12  102.83    9.53
   4 -12 -12  110.79    9.55
  -4 -12 -12  122.95    9.62
  -4  12 -12   88.91    9.28
  -4 -12 -12  117.76   10.79
   4 -12 -12   98.68   10.39
   4 -12 -10  227.12   12.39
   4  12 -10  207.49   11.32
  -4 -12 -10  189.46   10.24
   4  12 -10  197.63   11.00
   4 -12 -10  206.51   10.98
  -4  12 -10  173.49   11.00
  -4 -12 -10  183.29   11.85
  -4 -12 -10  179.37   12.63
   4 -12  -8  641.29   23.03
  -4 -12  -8  685.52   23.40
  -4 -12  -8  652.24   23.25
  -4 -12  -8  675.16   18.24
   4  12  -8  651.56   21.42
  -4 -12  -8  659.45   20.76
   4 -12  -8  651.41   21.34
   4  12  -8  644.07   21.88
  -4 -12  -6  241.31    9.22
   4  12  -6  254.11    9.93
   4  12  -6  275.66   10.79
   4 -12  -6  291.39   11.76
  -4 -12  -6  257.47   11.10
  -4 -12  -6  257.37    7.58
  -4 -12  -4 2010.93   52.36
  -4 -12  -4 2047.93   50.67
   4 -12  -4 2011.10   51.84
  -4  12  -2  240.25   10.57
  -4 -12  -2  266.78    7.22
   4  12  -2  287.15    8.76
  -4 -12  -2  251.65    8.22
   4 -12  -2  294.97    9.03
  -4 -12   0 3605.89   86.79
   4  12   0 3517.47   86.24
  -4 -12   2  178.71    5.29
  -4  12   2  180.88    6.81
   4 -12   4 2050.82   53.65
  -4 -12   4 2055.67   51.59
   4 -12   4 1929.82   54.59
  -4  12   4 2011.09   52.13
  -4  12   6  188.47    8.72
   4 -12   6  185.27    9.57
   4 -12   6  190.11   10.19
  -4 -12   6  202.27    8.95
  -4  12   6  194.66    9.00
   4 -12   6  172.65    9.40
  -4 -12   8  723.46   23.59
   4 -12   8  716.09   24.48
  -4  12   8  704.64   23.41
   4 -12   8  686.10   24.22
   4 -12  10  134.10   10.37
  -4 -12  10  136.76   10.14
  -4  12  10  142.38   10.39
   4 -12  10  148.73   10.90
   4 -12  12  140.23   12.54
   4 -12  12  127.68   12.05
  -4 -13 -15    6.33    7.54
  -4 -13 -13    5.85    7.15
   4 -13 -13   -0.67    7.99
   4  13 -13    5.65    6.60
   4 -13 -13   11.47    6.53
   4  13 -13    8.68    6.38
  -4 -13 -13    1.56    6.12
  -4  13 -13   -2.61    6.17
   4  13 -11    2.53    5.33
   4 -13 -11   13.05    5.17
  -4 -13 -11    5.06    6.62
  -4 -13 -11   20.75    5.72
   4  13 -11   17.21    5.44
  -4  13 -11   -1.50    5.87
   4 -13 -11   18.18    6.91
  -4 -13  -9    7.90    5.77
   4 -13  -9    7.71    4.94
  -4 -13  -9   -1.00    5.01
   4 -13  -9    8.89    4.06
  -4 -13  -9    4.30    3.69
   4  13  -9    8.51    4.65
   4  13  -9    8.62    4.34
  -4 -13  -7   78.40    6.87
  -4 -13  -7   77.53    3.52
   4 -13  -7   62.68    6.48
   4  13  -7   77.10    6.01
   4 -13  -7   65.74    5.33
   4  13  -7   68.54    5.45
   4  13  -5   24.52    3.36
  -4 -13  -5   15.98    2.45
   4 -13  -5   24.67    3.98
   4  13  -3  124.09    5.81
   4 -13  -3  132.53    5.76
  -4 -13  -3  133.57    4.50
  -4 -13  -3  131.57    5.63
  -4  13  -3  130.27    6.84
   4  13  -1   70.68    3.41
   4 -13  -1   82.63    4.12
  -4  13   1   73.95    4.04
   4 -13   1   87.56    5.09
  -4 -13   3  129.19    4.70
  -4  13   3  135.63    5.97
   4 -13   5   28.40    4.19
  -4  13   5   20.62    3.21
   4 -13   5   19.37    4.02
  -4  13   5   17.10    3.16
   4 -13   7   78.60    6.80
  -4  13   7   68.84    5.85
  -4 -13   7   75.19    6.16
   4 -13   7   76.01    7.14
   4 -13   9    8.95    5.14
  -4  13   9    4.07    4.70
   4 -13   9    7.02    5.34
  -4 -13   9   -0.45    4.71
   4 -13   9    1.07    5.07
   4 -13  11    5.86    6.94
   4 -13  11   28.06    7.88
  -4 -13  11   12.48    6.26
   4 -13  13    0.77    7.53
   4 -13  13    1.58    8.63
  -4  14 -14   51.05    9.70
   4  14 -14   70.86    9.63
   4 -14 -14   57.80    9.19
  -4 -14 -14   60.09    8.78
   4  14 -12   92.63    9.43
  -4  14 -12   93.01    9.42
  -4 -14 -12   91.70    8.71
   4  14 -12   94.48    9.13
   4 -14 -12  101.47    9.27
  -4 -14 -12   93.43   10.10
   4 -14 -12  112.70   10.87
   4 -14 -10  162.67   10.78
  -4  14 -10  127.98    9.74
  -4 -14 -10  157.96   11.08
   4  14 -10  157.54   10.07
  -4 -14 -10  156.45   11.68
  -4 -14 -10  147.77    9.07
   4  14 -10  152.17    9.80
   4 -14 -10  159.25    9.74
  -4 -14  -8  431.51   17.65
   4  14  -8  470.92   16.45
  -4 -14  -8  443.55   15.38
   4  14  -8  422.68   16.63
   4 -14  -8  447.24   17.93
   4 -14  -8  448.20   16.09
  -4 -14  -8  432.80   17.69
  -4 -14  -6  231.59    8.84
   4  14  -6  262.15   10.69
   4 -14  -6  256.66    9.93
   4 -14  -6  246.18   11.24
  -4 -14  -6  230.54   10.76
  -4 -14  -4 1637.92   40.79
  -4 -14  -4 1623.11   42.30
   4 -14  -4 1579.67   42.13
  -4  14  -2  107.52    6.92
   4  14  -2  128.11    5.22
  -4 -14  -2  116.42    3.63
   4 -14  -2  122.46    5.31
  -4 -14  -2  111.17    4.74
  -4 -14   0 2152.18   53.11
  -4  14   0 2110.59   54.00
   4  14   0 2129.34   52.31
  -4  14   2   95.59    4.76
  -4  14   4 1547.89   42.06
   4 -14   4 1665.56   43.96
  -4 -14   4 1596.54   40.76
  -4  14   4 1646.40   42.49
  -4  14   6  144.63    7.80
   4 -14   6  131.37    8.31
  -4 -14   6  140.16    4.97
  -4  14   6  154.19    7.65
   4 -14   6  142.61    8.57
  -4 -14   6  145.68    7.51
   4 -14   6  143.60    9.24
   4 -14   8  515.06   19.63
  -4 -14   8  495.00   18.46
   4 -14   8  515.31   20.22
  -4  14   8  509.63   18.32
  -4 -14  10  100.64    8.76
   4 -14  10   69.50    8.51
   4 -14  10   98.99    9.68
  -4  14  10   94.88    8.70
   4 -14  12  141.83   12.64
   4 -14  12  124.72   12.16
  -4 -15 -13   13.57    7.69
   4 -15 -13   -8.19    8.25
   4  15 -13   12.26    6.55
   4  15 -13   -1.15    6.63
  -4 -15 -13   -0.51    6.66
   4 -15 -13    5.75    6.55
  -4  15 -13   14.75    6.77
  -4 -15 -11   43.46    6.47
   4  15 -11   43.65    6.92
  -4 -15 -11   46.47    8.67
   4 -15 -11   49.68    8.19
   4  15 -11   37.83    6.63
   4 -15 -11   50.06    6.73
  -4 -15 -11   32.08    7.66
  -4  15 -11   46.06    7.41
  -4 -15  -9   19.42    4.43
  -4 -15  -9   22.55    6.12
   4 -15  -9   24.29    5.72
   4 -15  -9   27.32    4.85
   4  15  -9   22.86    5.30
   4 -15  -9   16.16    5.80
  -4 -15  -9   21.38    6.00
   4  15  -9   28.26    5.23
   4  15  -7  156.54    8.72
   4 -15  -7  143.03    9.13
   4 -15  -7  152.93    7.98
   4 -15  -5   95.67    6.44
  -4 -15  -5  103.58    4.81
  -4 -15  -5   93.69    6.32
   4  15  -5  100.80    6.12
  -4 -15  -3  304.35   10.20
  -4 -15  -3  304.34    8.73
   4 -15  -3  320.50   10.46
   4  15  -1  256.53    8.12
  -4  15  -1  241.62   11.49
   4 -15  -1  256.06    8.94
  -4  15   1  266.38    9.17
  -4  15   3  319.52   10.73
  -4 -15   3  302.67    9.14
   4 -15   3  301.28   11.74
  -4  15   5  105.92    6.15
  -4  15   5  107.70    5.96
   4 -15   5  104.95    7.02
  -4 -15   5  106.40    5.20
   4 -15   7  169.26   10.20
  -4 -15   7  160.04    8.72
  -4  15   7  156.12    8.46
   4 -15   7  159.90    9.47
   4 -15   7  172.85    9.79
   4 -15   9   22.11    5.97
  -4  15   9   22.36    5.51
  -4 -15   9   24.06    5.62
   4 -15   9   22.19    6.26
   4 -15  11   54.34    8.62
  -4 -15  11   43.69    7.62
   4 -15  11   42.25    8.42
   4 -15  13   12.01    8.67
   4 -15  13    2.42    8.41
  -4 -16 -14   34.74    8.15
   4 -16 -14   32.29    8.46
  -4  16 -14   28.51    8.95
   4  16 -14   35.73    8.15
   4 -16 -12   73.68    9.62
   4  16 -12   64.34    8.17
   4  16 -12   68.93    8.63
  -4 -16 -12   65.91    9.24
   4 -16 -12   67.39    8.19
  -4 -16 -12   62.14    7.67
  -4  16 -12   70.14    8.65
  -4 -16 -10   54.73    6.27
   4  16 -10   41.51    6.97
  -4 -16 -10   63.41    8.60
  -4 -16 -10   47.89    7.51
   4  16 -10   62.30    6.92
   4 -16 -10   62.26    6.76
   4 -16 -10   53.52    7.71
  -4  16 -10   44.37    7.22
  -4 -16  -8  252.63   12.75
   4  16  -8  254.80   11.44
   4 -16  -8  264.09   13.06
   4  16  -8  247.98   12.10
   4 -16  -8  236.16   10.98
  -4 -16  -8  266.47   10.69
  -4 -16  -6   41.77    3.71
   4 -16  -6   42.40    4.36
   4 -16  -6   52.37    5.67
  -4 -16  -6   47.30    5.36
   4  16  -6   50.16    4.95
  -4 -16  -4  674.05   19.67
  -4 -16  -4  675.32   17.98
   4  16  -4  664.67   19.96
   4 -16  -4  651.60   19.49
   4  16  -2   40.85    3.13
  -4 -16  -2   38.18    1.84
   4 -16  -2   44.72    3.32
  -4 -16  -2   39.25    2.90
   4  16   0 1051.63   26.11
   4  16   0 1098.59   26.99
  -4  16   0 1088.88   28.81
  -4 -16   0 1103.75   28.18
  -4  16   2   18.26    2.51
  -4  16   4  749.69   21.28
   4 -16   4  753.24   22.92
  -4  16   4  741.30   21.55
   4  16   4  707.73   18.93
  -4 -16   4  741.26   19.91
  -4 -16   6    8.04    2.13
   4 -16   6    5.02    3.93
   4 -16   6   11.65    4.47
  -4 -16   6    8.53    3.41
  -4  16   6    6.25    3.35
  -4  16   6    5.37    3.11
   4 -16   6    3.48    4.64
  -4  16   8  329.72   13.55
   4 -16   8  292.68   15.11
  -4 -16   8  299.59   13.48
   4 -16   8  323.49   14.77
  -4 -16  10   28.16    6.55
   4 -16  10   24.82    6.83
  -4  16  10   25.74    6.32
   4 -16  10   11.18    6.58
   4 -16  10   27.26    7.23
   4 -16  12   81.87   11.05
  -4 -16  12   89.74   10.24
   4 -16  12   95.21   11.22
  -4  17 -13   -0.58    6.71
  -4 -17 -13   10.15    7.86
   4 -17 -13    3.46    8.01
   4 -17 -13   -2.31    6.12
   4  17 -13    5.30    6.24
  -4 -17 -13    2.55    6.01
   4  17 -13    2.37    6.78
   4  17 -11   13.89    6.11
  -4 -17 -11   26.61    8.51
   4 -17 -11   21.23    7.45
   4  17 -11    8.05    5.50
   4 -17 -11   15.71    5.60
  -4 -17 -11   17.33    5.41
  -4 -17 -11   14.59    6.80
  -4  17 -11   10.75    6.39
  -4 -17  -9   10.36    5.72
   4  17  -9    2.84    4.19
  -4 -17  -9    5.84    3.84
   4 -17  -9    8.79    5.50
   4  17  -9    1.36    4.82
  -4 -17  -9    5.70    5.42
   4 -17  -9    2.78    4.20
   4  17  -7   41.33    5.18
   4 -17  -7   50.97    4.92
  -4 -17  -7   51.09    6.08
   4 -17  -7   48.19    5.89
  -4 -17  -5    7.45    2.12
   4  17  -5   14.63    3.48
  -4 -17  -5    7.14    3.60
  -4 -17  -3   95.42    5.06
  -4 -17  -3   95.09    3.70
   4 -17  -3  101.98    5.20
   4  17  -1   38.85    2.75
  -4  17  -1   42.79    3.57
   4  17   1   33.48    1.49
  -4 -17   1   41.62    3.22
   4  17   1   32.81    1.57
  -4  17   1   39.29    3.27
  -4  17   3   88.95    5.10
   4 -17   3   93.83    6.15
   4 -17   5    5.41    3.49
  -4  17   5   11.40    3.12
  -4  17   5    8.24    2.77
   4 -17   5    7.98    4.87
  -4 -17   5    8.08    2.64
   4 -17   7   50.43    6.19
   4 -17   7   43.49    6.80
  -4 -17   7   56.74    5.50
   4 -17   7   56.97    6.38
  -4 -17   7   39.84    3.07
  -4  17   7   45.55    5.03
   4 -17   9   -1.66    5.85
   4 -17   9   -0.63    5.79
  -4 -17   9    0.91    4.93
  -4  17   9   10.68    5.39
  -4 -17  11    8.57    6.58
   4 -17  11   22.06    7.63
   4 -17  11   13.81    7.06
   4 -17  13   -1.62    8.39
   4 -17  13   -6.85    9.04
  -4 -18 -14    8.06    7.26
   4  18 -14   14.87    7.93
   4 -18 -14   19.52    8.00
   4 -18 -12   51.25    9.35
  -4 -18 -12   66.53    9.34
  -4 -18 -12   42.91    6.91
   4 -18 -12   39.35    7.34
  -4  18 -12   43.55    8.12
   4  18 -12   43.02    8.02
   4  18 -12   37.00    7.38
   4  18 -10   43.69    6.81
   4 -18 -10   44.26    7.76
   4  18 -10   46.80    6.67
  -4 -18 -10   41.02    8.06
  -4 -18 -10   26.47    7.13
   4 -18 -10   35.32    5.66
  -4  18 -10   33.00    7.26
  -4 -18 -10   36.86    5.66
   4 -18 -10   56.27    7.64
   4  18  -8  130.67    8.88
  -4 -18  -8  144.92    9.88
   4 -18  -8  141.70    9.75
   4 -18  -8  144.89    8.40
  -4 -18  -8  153.64    7.74
  -4 -18  -6   67.18    4.36
   4 -18  -6   77.60    5.54
  -4 -18  -6   69.12    6.33
   4 -18  -6   74.75    6.77
  -4 -18  -6   65.57    5.92
   4  18  -6   67.30    5.72
   4  18  -4  448.85   14.66
  -4 -18  -4  446.60   14.36
  -4 -18  -4  438.62   12.54
  -4  18  -4  435.26   15.91
   4  18  -2  132.21    5.72
  -4 -18  -2  134.51    4.33
   4 -18  -2  135.50    6.10
   4  18   0  733.77   18.28
  -4 -18   0  740.11   20.57
   4  18   0  729.68   19.06
  -4  18   0  737.06   20.94
  -4 -18   2  109.87    5.62
  -4  18   2  111.04    5.49
   4  18   4  483.23   13.32
  -4  18   4  497.46   15.43
   4 -18   4  458.06   16.69
  -4  18   4  493.60   15.71
  -4 -18   4  484.67   14.13
  -4 -18   6   26.62    2.82
   4 -18   6   20.10    4.73
   4 -18   6   24.14    4.85
  -4  18   6   31.25    4.36
  -4  18   6   26.66    3.97
  -4 -18   6   23.10    4.06
   4 -18   6   28.24    5.94
   4 -18   8  201.16   12.67
  -4 -18   8  180.65   10.30
   4 -18   8  191.44   11.45
  -4  18   8  208.60   10.35
   4 -18   8  191.81   11.19
  -4 -18  10   12.86    5.68
   4 -18  10    6.16    6.28
  -4  18  10   26.49    6.50
   4 -18  10   18.34    7.35
   4 -18  10    9.55    6.32
   4 -18  12   69.66   10.89
   4 -18  12   72.35   10.76
  -4 -18  12   71.67    9.35
  -4  19 -13    5.45    6.98
  -4 -19 -13   10.88    7.45
   4 -19 -13    2.11    8.18
   4 -19 -13    6.96    6.46
  -4 -19 -13   -5.54    6.44
   4  19 -13    6.52    6.65
   4  19 -13   16.38    7.40
   4  19 -11    6.04    6.41
  -4 -19 -11    3.47    7.46
   4 -19 -11    7.85    6.98
   4 -19 -11   -1.99    5.21
  -4 -19 -11    5.03    5.21
  -4  19 -11   -1.80    6.38
  -4 -19 -11    2.38    6.62
   4  19 -11    5.63    5.62
  -4 -19  -9   44.47    7.21
   4  19  -9   43.41    6.60
  -4 -19  -9   36.95    5.00
   4 -19  -9   41.31    5.63
  -4 -19  -9   41.51    7.07
   4 -19  -9   46.04    7.06
   4  19  -9   43.28    5.88
   4 -19  -7    1.29    3.13
   4 -19  -7   -3.59    4.21
   4  19  -7    0.77    3.88
  -4 -19  -7   -5.96    4.71
   4  19  -5  118.47    6.89
   4 -19  -5  105.31    6.23
  -4 -19  -5  103.20    4.87
   4 -19  -3   47.31    3.71
  -4 -19  -3   44.65    2.46
  -4 -19  -3   41.58    3.73
  -4  19  -3   36.88    4.85
   4  19  -1  154.89    5.99
  -4  19  -1  175.25    7.25
   4  19  -1  167.81    5.18
  -4 -19   1  150.67    6.60
   4  19   1  149.97    4.35
  -4  19   1  145.62    6.57
   4  19   1  147.52    4.50
  -4  19   3   49.34    3.94
   4 -19   3   52.37    4.93
   4  19   3   45.27    2.42
  -4 -19   5   93.31    5.15
   4 -19   5  106.56    8.93
  -4  19   5  102.08    6.32
   4 -19   5  101.92    7.29
  -4  19   5  108.18    6.13
   4 -19   7    6.46    4.96
  -4  19   7    4.94    3.87
  -4  19   7    5.70    3.63
  -4 -19   7    6.22    3.96
   4 -19   7    7.80    5.46
   4 -19   7    3.54    4.58
  -4 -19   9   31.21    5.92
   4 -19   9   42.49    6.89
  -4  19   9   39.78    6.15
   4 -19   9   36.04    7.77
   4 -19  11   -2.11    7.23
   4 -19  11    2.35    7.31
  -4 -19  11   10.85    6.34
   4 -19  13   23.52    9.97
  -4 -19  13    7.64    8.43
   4 -19  13    3.28    9.03
   4 -20 -14   28.79    8.14
   4  20 -14   27.48    8.08
  -4 -20 -14   13.09    7.52
   4  20 -12   64.20    8.95
  -4 -20 -12   75.54   11.36
  -4 -20 -12   57.16    9.56
   4 -20 -12   61.69   10.07
   4 -20 -12   60.93    8.19
  -4 -20 -12   73.50    7.90
  -4  20 -12   62.31    9.29
   4  20 -12   64.30    8.42
  -4 -20 -10   50.21    6.07
   4 -20 -10   49.12    6.68
   4  20 -10   63.33    7.79
  -4 -20 -10   48.24    8.45
   4 -20 -10   44.93    7.56
   4 -20 -10   50.00    8.47
   4  20 -10   48.69    6.66
  -4 -20 -10   37.85    7.33
   4 -20  -8  239.07   12.91
  -4 -20  -8  257.89   13.17
   4  20  -8  234.86   12.12
  -4 -20  -8  245.64   10.15
   4 -20  -8  227.11   11.04
  -4 -20  -6   44.29    5.59
  -4 -20  -6   45.71    3.74
   4 -20  -6   47.00    5.50
   4 -20  -6   47.66    4.65
   4  20  -6   50.18    5.39
  -4 -20  -6   53.01    5.60
   4  20  -4  586.67   18.51
  -4  20  -4  598.25   20.15
  -4 -20  -4  590.35   16.20
   4 -20  -2   22.48    2.95
   4  20  -2   27.83    3.01
  -4  20  -2   22.57    4.98
  -4 -20   0  853.99   24.47
  -4  20   0  889.21   24.61
   4  20   0  882.49   22.59
   4  20   0  867.60   21.83
  -4 -20   2    1.36    2.53
  -4  20   2    2.40    2.30
  -4 -20   4  636.17   18.02
   4  20   4  641.96   17.36
  -4  20   4  651.71   19.79
   4 -20   4  637.17   21.05
   4 -20   6    8.89    5.19
  -4  20   6   13.10    3.70
   4 -20   6   14.60    4.48
  -4  20   6   14.31    3.72
  -4 -20   8  295.42   13.46
   4 -20   8  306.25   15.07
  -4  20   8  315.08   13.33
   4 -20   8  318.19   14.84
   4 -20   8  316.36   16.62
  -4 -20  10   28.92    6.63
  -4  20  10   17.75    6.36
   4 -20  10   17.45    8.01
   4 -20  10   24.87    7.02
   4 -20  10   33.38    7.13
   4 -20  12   74.07   11.88
  -4 -20  12   87.33   10.19
   4 -20  12   91.22   11.34
  -4 -20  12   83.55   11.03
   4 -21 -13   15.58    8.69
  -4 -21 -13   23.93    8.25
  -4 -21 -13   21.25    7.05
   4  21 -13   16.20    7.22
   4 -21 -13   10.54    7.17
  -4  21 -13   13.97    8.00
   4 -21 -11   12.10    5.80
   4  21 -11    2.82    5.99
  -4 -21 -11   12.02    7.90
  -4 -21 -11   12.13    7.17
  -4  21 -11   17.27    7.63
  -4 -21 -11    6.24    5.39
   4  21 -11   10.92    5.98
   4 -21 -11    7.39    6.88
   4 -21  -9   76.44    7.03
   4 -21  -9   72.15    8.70
   4  21  -9   82.74    8.29
  -4 -21  -9   96.33    6.70
  -4 -21  -9   90.47    9.20
   4 -21  -7   38.33    4.87
   4 -21  -7   32.00    5.66
   4  21  -7   34.96    5.62
  -4 -21  -7   38.96    5.83
  -4 -21  -5  198.83    9.40
   4 -21  -5  201.15    8.79
  -4 -21  -5  200.41    7.22
   4  21  -5  189.46    9.31
  -4 -21  -3  104.73    4.07
  -4 -21  -3  112.29    5.75
   4  21  -1  329.31    9.00
  -4  21  -1  310.22   11.19
  -4  21  -1  287.04   14.02
   4  21  -1  305.59    9.92
  -4 -21   1  287.20   10.60
  -4  21   1  282.45   10.44
   4  21   1  291.47    7.93
   4  21   1  291.47    8.11
  -4  21   3  100.81    5.74
   4  21   3  101.60    4.10
   4 -21   3   94.10    6.49
  -4  21   5  190.67    8.53
   4 -21   5  185.08    9.98
  -4  21   5  186.16    8.86
  -4  21   7   26.98    4.47
   4 -21   7   27.15    5.76
  -4 -21   7   33.09    4.39
  -4 -21   7   32.82    4.94
  -4  21   7   37.66    5.20
   4 -21   7   37.71    7.33
   4 -21   7   47.26    6.35
  -4 -21   9   79.60    7.88
   4 -21   9   75.49    9.97
  -4  21   9   89.55    7.95
   4 -21   9   77.10    8.40
  -4  21  11   14.33    6.95
   4 -21  11    5.75    7.31
  -4 -21  11   12.57    6.64
   4 -21  11   20.82    7.76
   4 -21  11   16.84    8.22
  -4 -21  13    7.25    7.97
   4 -21  13   17.08    9.92
  -4 -22 -14   48.96    8.66
   4  22 -14   36.55    8.52
   4 -22 -14   56.46    9.10
   4 -22 -12   85.53    9.14
   4  22 -12   51.52    8.25
  -4 -22 -12   73.52   11.59
  -4 -22 -12   89.19   10.34
  -4  22 -12   55.34    9.53
   4  22 -12   76.39    9.47
  -4 -22 -12   90.01    8.71
   4 -22 -12   76.72   10.39
   4 -22 -10  140.37    9.40
   4  22 -10  126.34    9.25
   4 -22 -10  120.89   10.94
  -4 -22 -10  114.79   11.10
  -4 -22 -10  126.51   10.73
   4  22 -10  122.42   10.07
   4 -22 -10  102.89    9.90
  -4 -22 -10  115.05    8.22
   4 -22  -8  382.33   17.08
  -4 -22  -8  391.81   17.20
  -4 -22  -8  406.34   14.10
   4  22  -8  384.54   16.42
   4 -22  -8  392.87   15.52
  -4 -22  -6  155.22    6.82
  -4 -22  -6  174.17    9.16
   4 -22  -6  178.21    8.67
   4 -22  -6  155.88    9.42
   4  22  -6  176.83    9.24
  -4 -22  -4 1062.52   27.23
  -4  22  -4 1024.53   31.72
   4  22  -4 1018.42   29.64
  -4  22  -2  167.77    9.83
   4  22  -2  165.57    6.94
  -4 -22   0 1768.55   47.27
  -4  22   0 1806.11   47.02
   4  22   0 1814.33   44.87
   4  22   0 1783.62   44.13
  -4  22   2   85.87    5.25
   4  22   2   88.67    3.68
   4 -22   4  964.45   29.39
  -4 -22   4 1010.95   29.01
   4  22   4  965.78   25.50
  -4  22   4  952.19   27.89
   4 -22   6   98.09    9.73
  -4  22   6  104.99    7.11
  -4  22   6  100.05    6.60
  -4 -22   6  107.44    6.13
   4 -22   6  103.56    8.00
  -4 -22   8  378.61   15.99
   4 -22   8  428.75   17.68
   4 -22   8  424.89   18.16
   4 -22   8  409.93   19.80
  -4  22   8  416.19   16.00
  -4 -22  10   81.71    8.75
  -4  22  10   85.78    8.52
   4 -22  10   74.67   11.02
   4 -22  10   93.02    9.95
   4 -22  12   79.07   12.23
  -4 -22  12   83.63    9.98
   4 -22  12   75.36   10.91
  -4 -22  12   86.34   11.44
   4 -23 -13    1.77    6.54
  -4 -23 -13   15.08    6.39
   4  23 -13   14.57    7.16
  -4 -23 -13   14.35    8.10
   4 -23 -13    7.16    8.54
   4  23 -11   -5.23    6.21
  -4 -23 -11   -0.72    7.57
   4 -23 -11   -0.63    7.10
  -4 -23 -11    2.04    5.09
   4  23 -11    0.53    5.39
  -4  23 -11   17.69    7.35
  -4 -23 -11    4.96    7.14
   4 -23 -11    4.61    5.61
   4  23  -9   38.10    6.55
  -4 -23  -9   37.08    5.00
   4 -23  -9   21.30    5.23
   4 -23  -9   33.78    7.18
  -4 -23  -9   20.89    6.81
  -4 -23  -7   -0.91    4.86
   4 -23  -7   -0.35    3.67
   4 -23  -7    8.19    5.04
  -4 -23  -7    4.22    4.74
   4  23  -7    2.51    4.36
   4  23  -5  132.41    7.74
   4 -23  -5  136.41    7.24
  -4 -23  -5  128.97    7.63
  -4 -23  -5  132.31    5.70
  -4 -23  -3   56.12    3.01
  -4  23  -3   62.98    6.31
   4  23  -1   60.25    3.89
   4  23  -1   65.49    2.97
  -4  23  -1   60.12    4.59
  -4  23  -1   59.83    6.89
  -4 -23   1   53.95    4.71
   4  23   1   59.37    2.74
   4  23   1   62.05    2.68
  -4  23   1   59.22    4.45
   4  23   3   57.70    3.33
  -4  23   3   48.37    4.43
   4  23   5  116.27    5.71
  -4 -23   5  124.33    8.02
  -4  23   5  117.70    7.17
   4 -23   5  123.84    8.16
  -4  23   5  129.86    6.92
  -4 -23   7   -0.27    3.46
  -4  23   7    2.02    4.06
  -4  23   7    7.85    4.10
   4 -23   7    5.69    4.93
   4 -23   7   -5.63    5.88
   4 -23   7    2.96    4.36
   4 -23   9   32.36    6.69
  -4  23   9   33.34    6.08
  -4 -23   9   21.50    5.97
   4 -23   9   25.57    6.93
   4 -23   9   30.70    8.67
   4 -23  11    0.74    6.86
  -4 -23  11    5.19    6.02
  -4  23  11   -7.41    6.47
  -4 -23  11    9.26    7.72
   4 -23  11   -3.57    9.10
   4 -23  11    1.41    7.08
   4 -23  13   11.95    9.97
  -4 -23  13   11.85    7.92
  -4 -24 -14   48.47    8.72
   4 -24 -14   74.25    9.98
   4  24 -14   53.25    9.25
  -4 -24 -12  105.43   12.69
   4 -24 -12  107.19   11.24
   4 -24 -12  100.39    9.69
  -4 -24 -12  100.95    8.95
   4  24 -12  104.17   10.60
   4  24 -12  103.52    9.88
  -4 -24 -12   96.57   10.90
  -4  24 -12  110.52   11.36
  -4 -24 -10  124.08   10.85
  -4 -24 -10  126.55   11.63
   4  24 -10  132.31    9.79
   4 -24 -10  117.20   10.99
   4  24 -10  130.13   10.60
   4 -24 -10  159.08   10.15
  -4 -24 -10  154.19    8.92
   4 -24  -8  398.30   18.17
   4  24  -8  448.37   17.95
   4 -24  -8  439.45   16.72
  -4 -24  -8  433.68   15.00
  -4 -24  -8  465.08   18.87
   4 -24  -6  287.30   11.72
  -4 -24  -6  281.85   12.35
   4  24  -6  299.36   12.59
  -4 -24  -6  258.01    9.60
  -4  24  -4 1092.76   35.09
  -4 -24  -4 1207.62   30.37
   4 -24  -4 1156.50   32.67
   4  24  -4 1150.27   33.00
  -4  24  -2  108.50    8.32
  -4  24  -2   95.25    5.76
   4  24   0 1255.11   31.92
  -4  24   0 1201.37   33.97
   4  24   0 1249.08   31.16
  -4  24   2   79.61    5.25
   4  24   2   85.63    3.66
  -4  24   4 1153.95   32.90
  -4 -24   4 1195.54   34.25
   4  24   4 1170.93   30.41
   4 -24   4 1121.61   34.17
  -4 -24   6  195.94    8.56
   4 -24   6  191.35   13.20
  -4 -24   6  215.37   11.44
   4 -24   6  189.88   10.80
  -4  24   6  212.91   10.12
  -4  24   6  185.81    9.11
  -4 -24   8  460.73   19.14
   4 -24   8  441.16   21.29
  -4  24   8  440.21   16.56
   4 -24   8  438.63   18.34
   4 -24   8  402.65   18.52
  -4 -24   8  400.70   16.54
   4 -24  10  107.76   12.10
  -4  24  10  119.79    9.46
   4 -24  10   80.59   10.00
  -4 -24  10  103.22   10.90
  -4 -24  10  104.05    9.29
  -4 -24  12   91.89   10.74
  -4 -24  12  129.97   13.13
   4 -24  12  127.92   12.92
   4 -24  12  111.31   14.02
   4 -25 -13   -1.79    6.73
  -4 -25 -13    4.78    6.25
  -4 -25 -13    5.69    8.08
   4  25 -13    1.84    6.58
   4 -25 -11    7.24    7.34
   4  25 -11   15.04    6.46
  -4 -25 -11   29.49    9.09
   4 -25 -11   17.21    7.56
  -4 -25 -11   25.50    6.03
  -4  25 -11   21.63    8.20
   4 -25 -11   15.17    5.94
   4  25 -11   14.59    6.13
  -4 -25 -11   25.95    7.71
   4 -25  -9   -2.20    4.43
  -4 -25  -9    7.78    6.57
  -4 -25  -9    0.63    4.05
   4 -25  -9    2.43    5.59
   4  25  -9   -5.27    5.58
   4 -25  -7   63.84    7.21
   4  25  -7   53.95    6.56
   4 -25  -7   70.34    6.15
  -4 -25  -7   77.33    7.63
  -4 -25  -7   62.15    7.03
  -4 -25  -7   63.31    4.95
  -4 -25  -5   11.04    4.16
   4  25  -5   15.19    4.17
   4 -25  -5    8.59    3.30
  -4 -25  -5   13.45    2.61
   4  25  -3  125.88    6.69
  -4 -25  -3  114.77    4.73
   4 -25  -3  115.10    6.45
  -4  25  -3  121.39    8.64
   4  25  -1  112.60    5.36
  -4  25  -1  104.06    6.17
  -4  25  -1  107.21    8.91
   4  25  -1  122.53    4.48
  -4 -25   1  117.14    6.94
   4  25   1  106.03    3.96
   4  25   1  105.47    4.04
  -4  25   1  100.35    5.91
  -4 -25   3  118.42    7.25
   4  25   3  109.73    4.88
  -4  25   3  104.77    6.31
  -4  25   5    8.56    3.74
  -4  25   5   14.72    3.75
  -4 -25   5    5.07    4.04
   4  25   5    9.86    2.84
   4 -25   5    8.79    4.59
  -4 -25   7   63.31    5.58
   4 -25   7   62.37    9.34
  -4 -25   7   67.00    7.46
   4 -25   7   70.20    7.90
  -4  25   7   74.14    6.75
  -4  25   7   81.13    6.47
   4 -25   7   57.35    7.10
   4 -25   9   -2.53    8.29
   4 -25   9   -2.74    5.80
  -4  25   9    3.12    4.85
   4 -25   9    1.22    6.47
  -4 -25   9   13.29    6.59
  -4 -25   9    5.67    5.21
  -4 -25  11   25.50    6.98
  -4 -25  11   20.04    8.23
  -4  25  11   13.60    6.69
   4 -25  11   29.28   10.21
   4 -25  11   19.33    8.22
   4 -25  11   18.10    8.24
   4 -25  13    2.08   10.14
   4  26 -14   42.18    9.34
   4  26 -12   69.71    9.83
  -4 -26 -12   92.14   12.46
  -4 -26 -12   71.89   10.16
   4  26 -12   94.28    9.56
   4 -26 -12   74.54   10.59
  -4 -26 -12   76.06    8.21
   4 -26 -12   70.97    9.00
  -4  26 -12   69.63   10.60
  -4 -26 -10   82.96    7.10
   4 -26 -10   92.80   10.02
  -4 -26 -10   61.20    9.34
   4  26 -10   95.85    9.19
   4 -26 -10   75.13    7.82
  -4 -26  -8  323.68   11.87
   4 -26  -8  315.63   13.45
   4  26  -8  281.63   14.25
  -4 -26  -8  314.75   15.49
   4 -26  -8  279.07   14.63
   4 -26  -6  133.63    7.85
   4  26  -6  138.04    8.62
  -4 -26  -6  127.67    8.46
  -4 -26  -4  838.86   22.47
  -4  26  -4  779.05   27.44
   4 -26  -4  826.24   24.78
   4  26  -4  849.60   25.43
  -4 -26  -4  877.66   25.45
  -4  26  -2  136.15    9.67
  -4  26  -2  151.50    7.59
  -4  26   0 1083.55   36.00
   4  26   0 1101.84   27.89
  -4  26   0 1097.53   30.89
   4  26   0 1095.88   28.64
   4  26   2  118.07    4.61
  -4  26   2  112.49    6.38
  -4  26   4  806.08   25.24
   4  26   4  851.27   22.91
  -4 -26   4  850.86   26.73
   4 -26   4  840.18   26.72
  -4 -26   6   70.82    5.53
  -4  26   6   85.71    6.13
  -4 -26   6   94.26    8.02
  -4  26   6   87.55    6.82
   4 -26   6   73.51    7.24
   4 -26   8  296.66   15.39
  -4 -26   8  280.95   12.15
  -4  26   8  305.06   13.11
  -4 -26   8  299.02   13.55
  -4 -26   8  293.30   15.55
   4 -26   8  299.78   15.08
   4 -26   8  270.16   17.22
   4 -26  10   49.82   10.37
   4 -26  10   47.83    8.31
  -4 -26  10   45.56    8.72
  -4 -26  10   44.67    7.64
  -4  26  10   52.39    7.50
   4 -26  12   90.86   13.53
   4 -26  12   87.99   11.81
  -4 -26  12   80.32   11.85
  -4 -26  12   85.89   10.55
   4  27 -13    9.32    6.87
  -4 -27 -13   -3.20    8.88
   4 -27 -13   13.91    7.48
  -4 -27 -13    9.89    6.44
   4  27 -11   24.17    7.65
  -4 -27 -11   45.70    9.72
   4 -27 -11   33.16    8.18
   4 -27 -11   38.09    8.86
   4 -27 -11   34.76    6.94
  -4 -27 -11   29.18    6.05
  -4 -27 -11   36.25    8.47
  -4  27 -11   23.64    8.66
   4  27 -11   28.05    6.73
   4  27  -9    5.47    5.63
   4 -27  -9    6.87    6.38
   4 -27  -9    3.64    4.87
  -4 -27  -9    6.86    4.02
  -4 -27  -9   23.42    7.54
  -4 -27  -7  120.19    6.55
  -4 -27  -7  127.80    9.19
   4 -27  -7  113.55    9.28
   4  27  -7  119.97    8.78
   4 -27  -7  128.97    8.11
  -4 -27  -5   35.90    5.30
   4  27  -5   44.61    5.53
  -4 -27  -5   36.59    3.40
   4 -27  -5   42.00    4.72
  -4  27  -3  210.32   11.93
   4  27  -3  200.85    9.24
   4 -27  -3  227.96    9.64
  -4 -27  -3  222.91    7.39
   4  27  -1   84.84    4.94
  -4  27  -1   96.79    5.93
  -4  27  -1  101.07    9.09
   4  27  -1   97.89    4.12
   4  27   1   88.54    3.79
   4  27   1   92.86    3.84
  -4  27   1   90.57    5.84
  -4 -27   3  212.64   10.59
   4  27   3  220.39    7.88
  -4  27   3  210.66    9.61
  -4 -27   5   32.88    4.08
  -4  27   5   45.89    4.84
  -4 -27   5   38.30    5.88
  -4  27   5   41.63    4.95
   4 -27   5   47.70    5.89
   4  27   5   38.30    3.84
  -4 -27   7   83.27    6.40
   4 -27   7  122.56   11.73
  -4 -27   7  105.72    9.10
   4 -27   7  115.48    9.05
  -4  27   7  107.31    7.38
  -4  27   7   89.03    7.54
   4 -27   9   -0.63    5.90
  -4 -27   9   13.94    6.53
   4 -27   9    7.21    7.62
  -4  27   9    6.73    5.09
   4 -27   9    7.36    6.34
  -4 -27   9    5.76    5.42
  -4 -27  11   31.71    9.32
   4 -27  11   18.97    8.50
   4 -27  11   25.00    9.95
  -4  27  11   45.78    8.05
   4 -27  11   40.08    9.29
  -4 -27  11   22.25    7.42
  -4 -28 -12   55.51   11.22
   4 -28 -12   30.17    9.24
  -4  28 -12   40.12    9.82
   4  28 -12   26.83    7.68
  -4 -28 -12   40.94    8.82
   4  28 -12   34.14    8.36
   4 -28 -12   27.18    7.39
  -4 -28 -12   20.97    6.48
   4 -28 -10   25.29    7.83
  -4 -28 -10   37.85    8.79
   4  28 -10   49.47    7.92
   4 -28 -10   36.57    6.61
  -4 -28 -10   27.08    5.29
  -4 -28  -8  119.50    6.97
   4 -28  -8  100.11    7.96
   4 -28  -8  102.99    9.47
  -4 -28  -8  113.49    9.83
   4  28  -8  118.56    9.57
  -4 -28  -8  114.88   10.11
  -4 -28  -6    7.87    4.78
   4  28  -6    9.64    4.51
   4 -28  -6   12.93    3.88
  -4 -28  -4  333.46   12.88
   4  28  -4  339.07   12.95
  -4 -28  -4  322.77   10.23
   4 -28  -4  316.55   12.33
  -4  28  -4  298.50   14.68
  -4  28  -2   19.74    3.91
  -4  28  -2   10.50    5.00
  -4  28   0  558.24   22.78
   4  28   0  554.31   15.20
  -4  28   0  571.93   18.13
   4  28   0  568.94   16.05
  -4  28   2   19.90    3.40
   4  28   2   14.34    1.21
  -4  28   4  387.42   14.15
   4 -28   4  350.20   15.07
  -4 -28   4  395.27   15.77
   4  28   4  365.36   11.84
  -4 -28   6    0.26    3.25
  -4  28   6    7.83    3.82
  -4 -28   6   12.57    5.05
   4 -28   6   -4.29    5.04
  -4  28   6    3.21    3.53
   4 -28   8  127.80   10.30
   4 -28   8  157.30   11.38
  -4 -28   8  146.20    8.61
   4 -28   8  138.90   13.29
  -4 -28   8  161.31   11.87
  -4  28   8  155.82   10.07
  -4  28   8  152.20    9.12
  -4 -28   8  126.27    9.23
   4 -28  10   22.53    9.23
  -4 -28  10    9.37    7.66
  -4  28  10   13.63    6.29
  -4 -28  10    6.48    5.95
   4 -28  10   12.37    7.19
  -4 -28  12   57.60   11.45
   4 -28  12   54.95   10.55
   4 -28  12   40.76   11.88
  -4 -28  12   42.98    9.11
   4 -29 -13   -5.45    7.10
   4  29 -13    3.15    7.10
   4  29 -11   17.22    7.22
  -4 -29 -11   10.70    8.68
   4 -29 -11    9.97    7.57
  -4 -29 -11   15.15    5.88
   4 -29 -11   15.79    6.30
   4  29 -11   15.10    6.55
  -4  29 -11    8.05    8.79
   4 -29 -11    4.46    8.03
  -4 -29 -11    9.94    8.06
  -4 -29  -9    2.19    4.08
   4 -29  -9    1.39    4.82
   4  29  -9    3.39    5.91
   4 -29  -9    0.64    5.99
  -4 -29  -9    5.73    6.55
   4 -29  -7   66.36    7.80
  -4 -29  -7   61.43    7.27
  -4 -29  -7   61.50    5.02
   4 -29  -7   62.21    6.15
   4  29  -7   49.36    6.66
  -4 -29  -5   13.17    4.75
  -4 -29  -5   15.46    2.82
   4 -29  -5   20.78    4.18
   4  29  -5   22.45    4.74
  -4  29  -3   85.01    8.14
   4 -29  -3   72.38    5.67
   4  29  -3   83.92    5.87
  -4  29  -1   89.08    8.51
  -4  29  -1   70.38    5.51
   4  29  -1   81.36    4.99
  -4  29   1   72.79    5.55
   4  29   1   71.13    3.58
  -4  29   3   86.06    6.01
   4  29   3   84.48    4.71
  -4 -29   3   68.90    6.72
   4  29   5   14.09    3.19
  -4  29   5   17.61    3.77
  -4 -29   5   11.90    4.81
   4 -29   5   23.79    5.39
  -4  29   5   14.97    4.04
  -4 -29   7   53.54    7.73
  -4  29   7   50.99    5.77
  -4 -29   7   56.47    5.54
  -4  29   7   57.53    6.64
   4 -29   7   63.88    7.68
   4 -29   9    6.50    6.55
   4 -29   9    7.59    6.34
   4 -29   9   -9.61    9.05
  -4 -29   9   -1.46    6.60
  -4  29   9   -1.35    5.00
  -4 -29   9    0.98    5.34
  -4  29  11   18.59    6.60
  -4 -29  11    1.74    8.43
  -4 -29  11   18.97    7.41
   4 -29  11    8.44   10.21
   4 -29  11   11.13    8.32
   4 -30 -12   18.47    8.76
  -4  30 -12   43.79   10.18
   4 -30 -12   29.04    7.64
  -4 -30 -12   26.59   10.54
  -4 -30 -12   31.68    9.23
   4  30 -12   33.82    7.85
  -4 -30 -10   10.60    8.01
   4 -30 -10   20.86    6.04
  -4 -30 -10   13.89    5.08
   4  30 -10   22.14    7.26
   4 -30 -10   18.21    7.55
   4 -30  -8   97.19    8.15
  -4 -30  -8  100.78    6.56
   4  30  -8  104.83    9.16
  -4 -30  -8   97.58    9.85
   4 -30  -8   87.83    9.32
  -4 -30  -8  109.66    9.48
   4  30  -6    9.60    4.98
   4 -30  -6    8.36    3.79
  -4 -30  -6   12.20    5.08
  -4  30  -4  196.42   11.74
  -4 -30  -4  204.24    7.58
   4 -30  -4  195.37    9.49
   4  30  -4  205.19   10.00
  -4 -30  -4  230.28   10.35
   4  30  -2   17.51    2.70
  -4  30  -2   21.60    5.66
  -4  30   0  392.13   13.98
  -4  30   0  375.55   18.17
   4  30   0  379.28   11.90
  -4 -30   2    0.43    4.18
  -4  30   2    3.37    2.82
   4  30   2    4.32    1.36
  -4  30   4  239.97   10.78
   4  30   4  251.12    9.09
  -4 -30   4  233.00   12.27
  -4 -30   6    1.39    3.46
  -4 -30   6   -1.69    5.09
  -4  30   6   12.50    4.09
   4 -30   6   11.39    5.29
  -4  30   6    5.71    4.08
  -4 -30   8  120.62    8.16
  -4  30   8  147.16    9.90
   4 -30   8  137.16   11.00
  -4 -30   8  135.15   11.50
   4 -30   8  147.13   10.99
  -4  30   8  151.23    9.19
   4 -30  10    8.43    7.14
   4 -30  10   10.35   10.10
  -4  30  10   -3.03    5.90
   4 -30  10   20.04    7.24
  -4 -30  10   -9.03    8.35
  -4 -30  10    6.03    6.30
   4 -30  12   32.52   11.57
  -4 -30  12   27.57   10.58
  -4 -30  12   42.17    9.10
   4 -31 -13   22.50    7.84
   4  31 -13   12.70    7.22
   4 -31 -11    0.75    7.88
  -4  31 -11    2.54    8.01
  -4 -31 -11   -4.68    8.40
   4 -31 -11    5.43    7.43
  -4 -31 -11    0.40    5.20
   4  31 -11   -3.30    7.24
   4 -31 -11    8.82    6.24
   4  31 -11    9.68    6.34
  -4 -31 -11  -10.93    8.21
   4 -31  -9   23.36    5.97
  -4 -31  -9   42.55    8.42
   4 -31  -9   20.44    7.23
   4  31  -9   35.01    7.48
  -4 -31  -9   37.20    5.30
   4 -31  -7    1.62    3.99
  -4 -31  -7    6.47    5.43
   4 -31  -7    1.11    5.17
   4  31  -7    0.49    4.93
  -4 -31  -7    2.65    3.36
   4 -31  -5  102.53    7.05
  -4 -31  -5  111.58    5.54
  -4 -31  -5  123.19    8.38
   4  31  -5  106.79    7.85
  -4  31  -3   40.63    6.47
  -4  31  -3   51.95    5.04
   4 -31  -3   40.15    4.61
   4  31  -3   33.46    4.71
  -4  31  -1   82.11    8.45
  -4  31  -1   70.18    5.53
   4  31   1   80.99    3.99
  -4  31   1   84.39    6.03
   4  31   3   31.81    3.19
   4  31   3   37.04    3.71
  -4 -31   3   39.81    6.27
  -4  31   3   29.18    4.44
  -4 -31   5  114.95    9.11
   4 -31   5  109.12    8.75
  -4  31   5  115.70    7.61
  -4  31   5  107.65    6.98
  -4  31   7    5.86    4.06
   4 -31   7    2.70    5.39
  -4 -31   7    5.78    5.70
  -4  31   7    3.22    4.31
  -4 -31   7    2.19    4.07
   4 -31   9   30.07    7.40
   4 -31   9   24.79    7.43
  -4 -31   9   14.12    6.31
  -4 -31   9   34.03    8.37
  -4  31   9   30.45    6.23
  -4  31  11  -10.09    7.14
  -4 -31  11   -6.62    6.93
  -4 -31  11    0.91    8.84
   4 -31  11   11.05    9.39
   4 -31  11    6.06    8.06
  -4 -32 -12   36.51   10.11
   4 -32 -12   32.90    7.90
   4  32 -12   31.25    8.06
  -4 -32 -10   24.08    5.58
   4 -32 -10   36.58    8.30
   4 -32 -10   37.00    6.58
  -4 -32 -10   27.59    9.12
   4  32 -10   27.24    8.07
  -4 -32  -8  124.65    7.22
   4 -32  -8  111.13    8.51
   4  32  -8  129.27   10.02
  -4 -32  -8  122.67   10.76
  -4 -32  -8  111.14   10.05
   4 -32  -8  112.09   10.08
   4  32  -6   32.23    5.85
   4 -32  -6   36.76    5.29
  -4 -32  -6   40.74    6.65
   4  32  -4  233.42   10.91
  -4  32  -4  208.10   12.72
   4 -32  -4  243.00   11.00
  -4 -32  -4  231.70    8.30
   4  32  -2   21.01    3.84
  -4  32  -2   31.39    6.28
  -4  32  -2   18.37    4.01
   4  32  -2   19.42    2.82
  -4  32   0  368.00   17.79
   4  32   0  313.47   10.71
  -4  32   0  346.21   13.01
  -4 -32   2    1.93    4.43
   4  32   2    0.89    1.45
  -4  32   2    2.60    3.24
  -4 -32   4  228.78   12.64
   4  32   4  237.61    8.99
  -4  32   4  232.46   10.86
  -4 -32   6    8.24    3.87
  -4  32   6    0.85    4.41
  -4  32   6    6.78    3.88
  -4 -32   6    9.81    5.70
   4 -32   6    2.57    5.25
   4 -32   8  123.19   10.90
  -4 -32   8  118.80    8.24
  -4  32   8  142.16    9.03
  -4 -32   8  143.74   12.27
   4 -32   8  120.95   10.65
  -4  32   8  140.02   10.04
  -4  32  10   19.74    6.13
   4 -32  10   28.07    7.86
  -4 -32  10    5.02    6.48
   4 -32  10   12.91    7.72
  -4 -32  10    7.82    8.67
  -4 -32  12   48.31    9.11
   4 -33 -13    6.14    7.77
   4  33 -13    6.41    8.05
  -4  33 -11    3.54    8.68
   4  33 -11   -2.70    6.88
   4 -33 -11    7.66    7.98
   4 -33 -11   -3.94    6.51
  -4 -33 -11   -7.93    8.80
   4 -33  -9   64.95    7.49
  -4 -33  -9   59.23    9.74
   4  33  -9   63.84    8.91
   4 -33  -9   55.59    8.83
  -4 -33  -9   64.37    6.23
   4  33  -7   10.21    5.75
  -4 -33  -7   11.97    3.68
   4 -33  -7   12.62    4.62
   4 -33  -7   15.07    5.97
  -4 -33  -7   12.48    6.10
   4 -33  -5  167.40    9.19
   4  33  -5  152.55    9.72
  -4 -33  -5  169.83   10.10
  -4  33  -3   77.98    8.31
  -4  33  -3   95.21    6.86
   4  33  -3   80.02    6.34
  -4  33  -1  144.60    8.06
   4  33  -1  150.12    6.01
  -4  33  -1  155.65   11.37
  -4  33   1  160.55    8.32
   4  33   1  142.29    5.84
  -4  33   1  156.76   12.30
  -4  33   3   65.60    5.98
   4  33   3   76.89    4.95
   4  33   3   67.91    4.36
  -4 -33   3   60.25    7.52
  -4  33   5  146.23    8.88
  -4  33   5  152.39    8.34
  -4 -33   5  165.85   11.18
   4 -33   5  164.81   10.42
  -4  33   7   13.35    5.19
  -4  33   7   19.50    4.78
  -4 -33   7   10.41    6.69
  -4 -33   7    7.89    4.33
   4 -33   7   17.87    6.10
   4 -33   9   57.67    8.56
  -4 -33   9   41.57    7.46
  -4  33   9   59.10    7.42
  -4 -33   9   55.28   10.11
   4 -33   9   53.02    8.96
  -4  33  11    3.34    6.97
  -4 -33  11    7.33    6.92
  -4 -33  11   -0.96    9.19
   4 -33  11   25.40    8.74
   4 -34 -12   56.16    8.79
   4  34 -12   42.20    8.42
   4 -34 -10   41.25    7.32
  -4 -34 -10   67.03   10.55
   4 -34 -10   48.47    8.89
   4  34 -10   59.87    9.25
  -4 -34  -8  213.29   13.10
   4 -34  -8  188.59   13.02
   4  34  -8  206.80   12.85
  -4 -34  -8  186.10    9.34
   4 -34  -8  190.17   11.23
  -4 -34  -6  113.41    9.16
  -4 -34  -6  124.08    6.57
   4 -34  -6  131.86    8.37
   4 -34  -4  571.12   19.63
  -4  34  -4  557.19   22.83
   4  34  -4  567.34   19.73
  -4  34  -2   95.62    9.12
  -4  34  -2   94.04    6.67
   4  34  -2   84.98    4.68
   4  34  -2   84.81    6.01
   4  34   0  650.81   18.04
   4  34   0  628.00   18.68
  -4  34   0  706.01   26.74
  -4  34   0  654.34   21.13
  -4 -34   2   70.72    7.75
   4  34   2   58.97    3.09
  -4  34   2   65.01    5.70
   4  34   2   60.01    3.90
  -4  34   4  521.18   18.96
  -4 -34   4  585.99   22.18
  -4  34   6   91.78    6.93
  -4 -34   6   83.39    9.27
   4 -34   6   80.97    8.35
  -4 -34   6   87.68    6.62
  -4  34   6   96.53    7.77
  -4  34   8  198.21   12.09
  -4  34   8  196.68   10.90
   4 -34   8  189.58   12.73
   4 -34   8  182.73   12.93
  -4 -34   8  207.49   14.68
  -4 -34  10   38.34   10.27
  -4 -34  10   37.56    7.46
   4 -34  10   37.86    8.45
  -4  34  10   45.64    7.46
   4 -34  10   29.28    8.72
   4  35 -13    7.10    7.89
   4 -35 -11    6.33    6.38
  -4  35 -11   -1.85    9.66
   4 -35 -11    4.68    8.29
  -4 -35 -11   -0.81    8.86
   4  35 -11    4.15    7.82
   4 -35  -9   26.20    6.45
   4 -35  -9   23.02    7.80
  -4 -35  -9   41.73    8.51
   4  35  -9   27.91    7.86
  -4 -35  -9   33.91    8.98
   4 -35  -7    9.67    5.69
  -4 -35  -7   -0.54    6.08
   4 -35  -7    7.91    4.70
   4  35  -7    5.81    5.74
   4 -35  -5   49.79    5.86
  -4 -35  -5   63.13    7.18
   4  35  -5   46.61    6.33
  -4  35  -3   22.79    4.87
   4  35  -3   22.92    3.52
   4  35  -3   23.83    4.69
  -4  35  -3   26.93    6.60
   4  35  -1   69.43    4.20
  -4  35  -1   78.02    6.02
  -4  35  -1   67.47    8.64
   4  35   1   64.65    4.06
   4  35   1   66.16    4.01
  -4  35   1   81.23    6.42
  -4  35   1   81.38    9.99
   4  35   3   26.31    3.26
  -4 -35   3   30.65    6.65
  -4  35   3   19.46    4.25
  -4  35   5   48.46    6.14
  -4  35   5   49.83    5.52
   4 -35   5   46.85    7.08
  -4 -35   5   36.13    7.61
  -4  35   7    8.83    4.69
  -4  35   7    6.42    4.99
  -4 -35   7    0.74    6.73
  -4 -35   7    1.38    4.57
   4 -35   7    5.19    6.01
  -4 -35   9   32.92    9.25
   4 -35   9   27.52    8.04
  -4 -35   9   24.18    6.97
  -4  35   9   36.02    6.73
   4 -35   9   30.63    8.27
  -4 -35  11   11.93    9.70
   4 -35  11   -0.78    8.63
  -4 -35  11    8.70    7.01
   4 -36 -12   62.82    9.35
   4  36 -12   64.01    9.27
   4  36 -10   96.06   10.28
  -4 -36 -10   73.21   11.15
   4 -36 -10   69.17   10.21
   4 -36 -10   93.77    9.29
  -4 -36  -8  243.29   14.35
   4 -36  -8  243.05   12.67
   4  36  -8  240.07   14.06
  -4 -36  -6  144.36   10.42
   4 -36  -6  150.80    9.48
   4  36  -6  134.64    9.90
  -4  36  -4  541.58   19.36
  -4  36  -4  524.09   22.21
   4 -36  -4  494.72   18.49
   4  36  -4  534.02   18.96
  -4  36  -2  186.23   12.69
  -4  36  -2  202.98   10.04
   4  36  -2  207.22    7.82
   4  36  -2  188.56    9.19
   4  36   0  698.12   19.50
  -4  36   0  711.03   27.99
  -4  36   0  703.34   22.67
  -4  36   2  151.75    8.76
   4  36   2  162.86    6.62
  -4 -36   4  453.65   20.51
   4  36   4  491.44   15.36
  -4  36   4  478.13   17.76
  -4 -36   6   96.04   10.33
   4 -36   6   99.04    9.18
  -4  36   6  117.86    8.64
  -4 -36   6   91.45    7.11
  -4  36   6   95.27    7.21
  -4  36   8  235.19   13.46
  -4  36   8  265.00   12.63
   4 -36   8  232.34   14.83
   4 -36   8  240.19   14.69
  -4 -36   8  284.97   17.33
  -4  36  10   79.06    8.66
  -4 -36  10   67.78   12.13
   4 -36  10   51.99    9.38
   4 -36  10   59.82   10.17
  -4 -36  10   42.02    8.28
   4 -37 -11   20.94    7.68
  -4 -37 -11   12.30   10.03
   4 -37  -9    8.84    5.45
   4  37  -9   -8.88    7.13
  -4 -37  -9  -12.68    8.20
   4 -37  -9    4.30    7.06
  -4 -37  -9   -0.71    7.55
  -4 -37  -7   49.64    8.08
   4 -37  -7   37.73    7.51
   4 -37  -7   48.72    6.87
   4  37  -7   52.30    7.74
   4  37  -5   -6.28    5.60
  -4 -37  -5   -0.47    5.36
   4 -37  -5    2.09    4.34
   4  37  -3   69.44    6.29
  -4  37  -3   79.68    6.92
   4  37  -3   76.03    5.21
  -4  37  -3   69.64    8.48
   4  37  -1   27.69    4.16
  -4  37  -1   26.95    7.01
   4  37  -1   32.87    3.37
  -4  37  -1   25.34    4.93
  -4  37   1   37.36    4.96
   4  37   1   28.83    3.14
  -4  37   1   32.84    8.45
   4  37   3   70.23    4.66
  -4  37   3   65.32    6.62
  -4 -37   3   70.15    8.90
  -4  37   5    3.09    4.48
  -4 -37   5   -2.77    6.40
  -4  37   5    2.08    3.82
   4 -37   5   -3.81    5.57
  -4  37   7   54.89    7.31
   4 -37   7   51.42    8.05
  -4  37   7   51.37    6.32
  -4 -37   7   34.57    8.71
  -4 -37   9   13.67    9.00
  -4  37   9    8.86    5.62
  -4 -37   9    2.77    6.21
   4 -37   9    8.52    7.12
   4 -37   9   -4.33    7.69
  -4 -37  11    8.86    7.80
   4  38 -12   41.68    8.59
   4 -38 -12   48.13    9.18
  -4 -38 -10   46.77   10.56
   4 -38 -10   49.21    9.52
   4  38 -10   50.88    9.43
   4 -38 -10   43.61    7.88
  -4 -38  -8  132.52   12.00
   4  38  -8  132.11   11.17
   4 -38  -8  147.16   12.33
   4 -38  -8  159.75   10.63
   4  38  -6   82.25    8.09
  -4 -38  -6   73.82    8.24
   4 -38  -6   78.32    7.56
  -4  38  -4  322.59   13.85
   4  38  -4  289.18   13.31
   4  38  -2   58.01    5.47
   4  38  -2   60.62    4.38
  -4  38  -2   47.07    5.80
   4  38   0  391.59   12.60
  -4  38   0  439.88   15.99
  -4  38   0  436.91   20.56
  -4  38   2   39.67    9.13
   4  38   2   44.83    3.78
  -4  38   2   53.60    5.92
  -4 -38   4  281.43   16.40
  -4  38   4  306.79   13.56
   4 -38   6   45.54    7.57
  -4  38   6   56.16    6.09
  -4 -38   6   43.36    8.77
  -4 -38   6   43.26    5.91
  -4  38   6   56.18    6.76
  -4 -38   8  140.18   13.82
  -4  38   8  163.49   11.22
   4 -38   8  123.77   11.40
  -4  38   8  152.00    9.92
   4 -38   8  141.47   12.21
   4 -38  10   39.16    9.04
  -4 -38  10   31.94   10.68
   4 -38  10   28.31    8.74
  -4 -38  10   20.34    7.48
   4 -39 -11   23.14    7.68
   4  39  -9    2.59    6.48
   4 -39  -9    5.90    5.93
  -4 -39  -9    6.54    8.09
   4 -39  -9    9.61    7.39
  -4 -39  -9    0.68    7.55
   4  39  -7   81.99    8.86
  -4 -39  -7   77.84    9.32
   4 -39  -7   58.85    7.37
  -4 -39  -5   22.21    6.24
   4  39  -5   15.23    5.54
   4 -39  -5   11.75    5.14
  -4  39  -3  122.06   10.78
   4  39  -3  130.55    8.19
   4  39  -3  120.77    6.49
  -4  39  -3  123.14    8.65
   4  39  -1   92.92    6.26
   4  39  -1  101.68    5.33
  -4  39  -1   80.06    9.59
  -4  39  -1   93.36    7.29
   4  39   1   83.93    4.96
  -4  39   1   95.67    7.38
  -4  39   1  103.14   11.04
  -4  39   3  112.36    8.11
  -4 -39   3  108.32   10.65
  -4  39   5   15.20    5.23
   4 -39   5   14.79    6.04
  -4  39   5   17.96    4.85
  -4 -39   5   18.14    7.76
  -4 -39   7   61.73   10.49
  -4  39   7   68.38    8.13
   4 -39   7   75.67    9.20
  -4  39   7   83.10    7.43
  -4  39   9    2.35    5.79
   4 -39   9    3.69    7.20
  -4 -39   9    4.84    9.15
   4 -39   9    2.69    7.49
  -4 -39  11   20.58    8.28
   4  40 -12   28.43    8.48
   4 -40 -10    0.79    7.93
  -4 -40 -10    7.93    8.77
   4 -40 -10    8.60    6.32
   4  40 -10   22.77    8.34
   4 -40  -8   70.94    9.75
  -4 -40  -8   62.23    9.63
   4  40  -8   72.48    9.00
   4 -40  -8   59.01    7.74
   4  40  -6   -1.03    5.78
  -4 -40  -6    3.30    6.14
   4 -40  -6    9.96    5.03
  -4  40  -4  131.23    9.47
   4  40  -4  137.69    7.25
   4  40  -4  131.12    8.90
   4  40  -2    7.06    4.25
  -4  40  -2    0.72    6.05
  -4  40  -2   -3.18    4.38
   4  40  -2    9.45    3.05
  -4  40   0  170.32   13.46
  -4  40   0  164.99    9.61
  -4  40   2   -0.81    4.56
  -4  40   2   19.49    8.57
  -4  40   4  145.77    9.45
  -4 -40   4  153.93   12.48
  -4  40   6    6.99    5.35
   4 -40   6   13.99    6.91
  -4  40   6    2.28    4.36
  -4 -40   6    0.83    8.14
   4 -40   8   64.21    9.53
  -4 -40   8   68.10   11.63
   4 -40   8   80.02    9.89
  -4  40   8   77.42    7.75
  -4  40   8   71.97    8.69
  -4 -40  10    2.45    6.88
   4 -40  10   27.53    8.53
   4 -40  10    1.55    8.15
  -4 -40  10    5.27    9.88
   4 -41 -11   12.66    7.59
   4 -41  -9    9.97    6.53
   4  41  -9   -0.66    6.97
  -4 -41  -9    0.70    7.37
  -4 -41  -9   10.39    8.37
   4 -41  -9    8.36    7.67
  -4 -41  -7   46.05    8.52
   4 -41  -7   32.84    6.48
   4  41  -7   19.34    6.84
   4  41  -5   14.68    5.32
  -4 -41  -5    8.25    6.05
  -4  41  -5   24.93    6.00
  -4  41  -3   41.55    7.99
   4  41  -3   44.71    6.18
  -4  41  -3   45.86    5.98
   4  41  -3   38.94    4.29
  -4  41  -1   22.07    7.58
  -4  41  -1   26.70    5.25
   4  41  -1   24.92    4.43
  -4  41   1   21.67    8.47
  -4  41   1   16.05    4.81
  -4  41   3   39.40    5.84
  -4  41   5    8.65    5.12
   4 -41   5   18.43    6.90
  -4 -41   5   -2.44    7.20
  -4  41   5   10.02    4.60
[truncated: 356,942 more chars]
